# Supplementary material for: T-cell stimulating vaccines empower CD3 bispecific antibody therapy in solid tumors
Source: Nat Commun. 2024 Jan 2;15:48. doi: 10.1038/s41467-023-44308-6 (PMC10761684; doi:10.1038/s41467-023-44308-6)
Supplement: Supplementary file 4 — Supplementary Data 1 [file 41467_2023_44308_MOESM4_ESM.xlsx]

## Sheet: Sheet1
	Log2 fold change	std error (log2)	Lower confidence limit (log2)	Upper confidence limit (log2)	Linear fold change	Lower confidence limit (linear)	Upper confidence limit (linear)	P-value	BH.p.value	method	Gene.sets	probe.ID
Cd274-mRNA	3.66	0.127	3.41	3.91	12.6	10.6	15	2.28e-09	1.34e-06	lm.nb	CD molecules, T-Cell Functions	NM_021893.2:515
Fcgr4-mRNA	4.19	0.179	3.84	4.55	18.3	14.4	23.3	1.17e-08	2.27e-06	lm.nb	CD molecules, T-Cell Functions	NM_144559.1:608
Cxcl10-mRNA	5.62	0.244	5.14	6.1	49.1	35.2	68.4	1.35e-08	2.27e-06	lm.nb	Adaptive, Chemokines & Receptors, Cytokines & Receptors, Inflammation, Innate, Leukocyte Functions	NM_021274.1:115
Stat1-mRNA	3.42	0.155	3.11	3.72	10.7	8.66	13.2	1.91e-08	2.27e-06	lm.nb	Adaptive, Cytokines & Receptors, Innate, T-Cell Functions	NM_009283.3:1590
Sell-mRNA	3.74	0.17	3.41	4.07	13.4	10.6	16.8	1.93e-08	2.27e-06	lm.nb	Adhesion, Apoptosis, CD molecules, T-Cell Functions	NM_001164059.1:664
Isg15-mRNA	4.46	0.22	4.03	4.89	21.9	16.3	29.6	3.63e-08	3.56e-06	lm.nb	Basic Cell Functions, Innate	NM_015783.1:395
Gbp5-mRNA	5.62	0.291	5.05	6.19	49.2	33.1	73	5.33e-08	3.61e-06	lm.nb	Interferon	NM_153564.2:1176
Zbp1-mRNA	4.79	0.248	4.3	5.28	27.7	19.8	38.8	5.37e-08	3.61e-06	lm.nb	Innate	NM_021394.2:473
Fas-mRNA	2.56	0.133	2.3	2.82	5.89	4.92	7.06	5.51e-08	3.61e-06	lm.nb	B-Cell Functions, CD molecules, Inflammation, T-Cell Functions, TNF Superfamily , Transporter Functions	NM_007987.2:596
Ifitm1-mRNA	4.04	0.214	3.62	4.46	16.4	12.3	22	6.47e-08	3.81e-06	lm.nb	CD molecules, Innate, Interferon	NM_001112715.1:412
Cxcr2-mRNA	4.3	0.236	3.84	4.76	19.7	14.3	27.2	8.47e-08	4.53e-06	lm.nb	Adaptive, CD molecules, Chemokines & Receptors, Cytokines & Receptors, Inflammation, Innate, Interleukins	NM_009909.3:440
Il1rap-mRNA	3.29	0.183	2.94	3.65	9.81	7.65	12.6	9.23e-08	4.53e-06	lm.nb	Cytokines & Receptors, Inflammation, Innate, Interleukins	NM_008364.2:2415
Clec7a-mRNA	3.17	0.182	2.82	3.53	9.02	7.05	11.5	1.18e-07	5.26e-06	lm.nb	Inflammation, Innate, Leukocyte Functions, Transporter Functions	NM_020008.2:1008
Irgm2-mRNA	3.41	0.197	3.02	3.79	10.6	8.13	13.9	1.25e-07	5.26e-06	lm.nb	Innate, Interferon	NM_019440.2:2555
Psmb10-mRNA	3.3	0.195	2.92	3.68	9.83	7.54	12.8	1.5e-07	5.82e-06	lm.nb	Humoral, T-Cell Functions	NM_013640.3:401
Socs1-mRNA	3.72	0.221	3.29	4.16	13.2	9.78	17.8	1.58e-07	5.82e-06	lm.nb	Cytokines & Receptors, T-Cell Functions	NM_009896.2:1020
Arg2-mRNA	3.84	0.231	3.39	4.3	14.4	10.5	19.7	1.74e-07	6.04e-06	lm.nb	Basic Cell Functions	NM_009705.2:249
H2-Q10-mRNA	3.47	0.212	3.05	3.88	11.1	8.3	14.8	1.95e-07	6.39e-06	lm.nb	Adaptive, Antigen Processing, B-Cell Functions, MHC	NM_010391.4:890
Lcp1-mRNA	2.92	0.182	2.57	3.28	7.58	5.92	9.7	2.25e-07	6.92e-06	lm.nb	T-Cell Functions, Transporter Functions	NM_001247984.1:3344
Il1b-mRNA	3.74	0.234	3.29	4.2	13.4	9.75	18.4	2.35e-07	6.92e-06	lm.nb	Adaptive, Chemokines & Receptors, Humoral, Inflammation, Innate, Interleukins, Macrophage Functions, Pathogen Response, T-Cell Functions, Transporter Functions	NM_008361.3:1120
Itgal-mRNA	2.83	0.179	2.48	3.18	7.1	5.57	9.05	2.55e-07	7.14e-06	lm.nb	Adhesion, CD molecules, Leukocyte Functions, T-Cell Functions	NM_008400.2:950
Clec5a-mRNA	3.82	0.252	3.32	4.31	14.1	10	19.8	3.55e-07	9.49e-06	lm.nb	Apoptosis, Cytokines & Receptors, Innate	NM_001038604.1:605
Hck-mRNA	2.47	0.165	2.14	2.79	5.53	4.41	6.92	4.02e-07	1.03e-05	lm.nb	Inflammation, Innate	NM_010407.3:1874
Xaf1-mRNA	3.07	0.207	2.67	3.48	8.42	6.35	11.2	4.22e-07	1.03e-05	lm.nb	Apoptosis	NM_001037713.3:100
Csf3r-mRNA	3.19	0.218	2.76	3.62	9.13	6.79	12.3	4.6e-07	1.08e-05	lm.nb	Adhesion, CD molecules, Cytokines & Receptors	NM_001252651.1:1294
Selplg-mRNA	3.11	0.213	2.69	3.53	8.62	6.46	11.5	4.78e-07	1.08e-05	lm.nb	Adhesion, CD molecules, Leukocyte Functions	NM_009151.3:1712
Psmb9-mRNA	3.87	0.267	3.34	4.39	14.6	10.1	21	5.14e-07	1.12e-05	lm.nb	Antigen Processing	NM_013585.2:540
Tap2-mRNA	3.7	0.258	3.19	4.2	13	9.13	18.4	5.48e-07	1.15e-05	lm.nb	Antigen Processing, MHC, Transporter Functions	NM_011530.2:495
Ccrl2-mRNA	3.38	0.238	2.91	3.85	10.4	7.53	14.4	5.95e-07	1.2e-05	lm.nb	Adaptive, Chemokines & Receptors, Inflammation	NM_017466.4:655
Fpr2-mRNA	3.53	0.25	3.04	4.02	11.6	8.24	16.3	6.09e-07	1.2e-05	lm.nb	Adaptive, Basic Cell Functions, Inflammation	NM_008039.2:1015
Myd88-mRNA	1.62	0.115	1.39	1.84	3.07	2.62	3.59	6.49e-07	1.23e-05	loglinear	Chemokines & Receptors, Cytokines & Receptors, Inflammation, Innate, Interleukins, TLR, Transporter Functions	NM_010851.2:1595
Irf7-mRNA	3.35	0.241	2.88	3.83	10.2	7.36	14.2	6.98e-07	1.27e-05	lm.nb	Adaptive, Innate, Interferon, Senescence	NM_016850.2:705
Ccr1-mRNA	3.06	0.221	2.63	3.5	8.36	6.19	11.3	7.19e-07	1.27e-05	lm.nb	Adaptive, CD molecules, Chemokines & Receptors, Cytokines & Receptors, Dendritic Cell Functions, Inflammation, Innate, Leukocyte Functions, Transporter Functions	NM_009912.4:1526
Itga4-mRNA	2.95	0.213	2.53	3.37	7.71	5.77	10.3	7.31e-07	1.27e-05	lm.nb	Adhesion, CD molecules, Leukocyte Functions	NM_010576.3:6600
Il1r2-mRNA	3.2	0.233	2.74	3.66	9.2	6.7	12.6	7.68e-07	1.29e-05	lm.nb	B-Cell Functions, CD molecules, Cytokines & Receptors, Interleukins	NM_010555.4:458
S100a8-mRNA	4.01	0.294	3.44	4.59	16.2	10.8	24.1	7.97e-07	1.3e-05	lm.nb	Adaptive, Basic Cell Functions, Inflammation	NM_013650.2:227
Cebpb-mRNA	1.19	0.0878	1.02	1.37	2.29	2.03	2.58	8.14e-07	1.3e-05	loglinear	Inflammation, Innate, T-Cell Functions	NM_009883.3:1147
Ccl5-mRNA	3.68	0.276	3.14	4.22	12.8	8.8	18.6	9.55e-07	1.46e-05	lm.nb	Adaptive, Cancer Progression, Chemokines & Receptors, Dendritic Cell Functions, Inflammation, Innate, Macrophage Functions, NK Cell Functions, T-Cell Functions, Transporter Functions	NM_013653.3:240
Tap1-mRNA	3.99	0.3	3.41	4.58	15.9	10.6	23.9	9.63e-07	1.46e-05	lm.nb	Antigen Processing, MHC, T-Cell Functions, Transporter Functions	NM_001161730.1:856
Cd14-mRNA	1.24	0.0962	1.06	1.43	2.37	2.08	2.7	1.2e-06	1.77e-05	lm.nb	CD molecules, Cytokines & Receptors, Inflammation, Innate, Pathogen Response, Transporter Functions	NM_009841.3:235
Abcg1-mRNA	1.43	0.111	1.21	1.65	2.7	2.32	3.14	1.23e-06	1.77e-05	lm.nb	Innate, Transporter Functions	NM_009593.1:295
Nfkbia-mRNA	1.34	0.106	1.13	1.54	2.52	2.19	2.91	1.43e-06	1.98e-05	lm.nb	Innate, Macrophage Functions, Pathogen Response, TLR	NM_010907.2:646
Irf1-mRNA	2.81	0.222	2.37	3.24	6.99	5.17	9.46	1.45e-06	1.98e-05	lm.nb	Interleukins, T-Cell Functions	NM_008390.1:365
Cxcr4-mRNA	2.31	0.185	1.95	2.68	4.97	3.86	6.39	1.59e-06	2.1e-05	lm.nb	CD molecules, Chemokines & Receptors, Cytokines & Receptors, Dendritic Cell Functions, Inflammation, T-Cell Functions, Transporter Functions	NM_009911.3:704
Ltb-mRNA	2.61	0.21	2.2	3.02	6.12	4.6	8.13	1.62e-06	2.1e-05	lm.nb	Cytokines & Receptors, Interleukins, TNF Superfamily	NM_008518.2:163
Gzma-mRNA	4.25	0.342	3.58	4.92	19	12	30.3	1.64e-06	2.1e-05	lm.nb	Apoptosis	NM_010370.2:188
Cxcl3-mRNA	3.03	0.247	2.55	3.51	8.17	5.84	11.4	1.81e-06	2.27e-05	lm.nb	Adaptive, Chemokines & Receptors, Cytokines & Receptors, Inflammation	NM_203320.2:275
Cd33-mRNA	2.62	0.214	2.2	3.04	6.13	4.58	8.2	1.85e-06	2.27e-05	lm.nb	Adhesion, CD molecules	NM_001111058.1:405
Herc6-mRNA	2.56	0.21	2.15	2.97	5.89	4.43	7.84	1.94e-06	2.29e-05	lm.nb	Basic Cell Functions	NM_025992.2:876
Cd69-mRNA	3.13	0.258	2.63	3.64	8.78	6.19	12.5	1.94e-06	2.29e-05	lm.nb	B-Cell Functions, Macrophage Functions	NM_001033122.3:1370
Il2ra-mRNA	3.36	0.278	2.81	3.9	10.3	7.03	15	2.02e-06	2.33e-05	lm.nb	Adaptive, B-Cell Functions, CD molecules, Inflammation, T-Cell Functions	NM_008367.2:325
Psmb8-mRNA	3.46	0.288	2.9	4.03	11	7.44	16.3	2.14e-06	2.43e-05	lm.nb	Antigen Processing	NM_010724.2:362
Cd244-mRNA	1.92	0.16	1.61	2.24	3.79	3.05	4.71	2.18e-06	2.43e-05	lm.nb	CD molecules, NK Cell Functions	NM_018729.2:262
Il10ra-mRNA	2.03	0.172	1.7	2.37	4.09	3.24	5.17	2.45e-06	2.6e-05	lm.nb	CD molecules	NM_008348.2:75
Ptprc-mRNA	2.04	0.173	1.7	2.38	4.11	3.25	5.19	2.46e-06	2.6e-05	lm.nb	B-Cell Functions, CD molecules, Cytokines & Receptors, T-Cell Functions	NM_011210.3:2320
Fcer1g-mRNA	2.23	0.189	1.86	2.6	4.68	3.62	6.06	2.47e-06	2.6e-05	lm.nb	Antigen Processing, Interleukins, MHC, Transporter Functions	NM_010185.4:264
Bst1-mRNA	2.65	0.226	2.2	3.09	6.26	4.6	8.5	2.59e-06	2.64e-05	lm.nb	CD molecules, Humoral	NM_009763.3:854
Isg20-mRNA	1.43	0.122	1.19	1.67	2.69	2.28	3.18	2.64e-06	2.64e-05	lm.nb	Basic Cell Functions, Innate	NM_020583.5:552
Klrk1-mRNA	3.53	0.303	2.94	4.13	11.6	7.67	17.5	2.65e-06	2.64e-05	lm.nb	CD molecules, MHC, NK Cell Functions	NM_001083322.1:144
Oasl1-mRNA	1.65	0.142	1.37	1.92	3.13	2.58	3.8	2.7e-06	2.65e-05	lm.nb	Basic Cell Functions	NM_145209.3:626
Mefv-mRNA	3.03	0.264	2.51	3.55	8.16	5.7	11.7	3e-06	2.85e-05	lm.nb	Inflammation, Innate	NM_001161790.1:928
Fcgr3-mRNA	2.79	0.244	2.32	3.27	6.94	4.98	9.67	3.04e-06	2.85e-05	lm.nb	Antigen Processing, CD molecules, MHC, Transporter Functions	NM_010188.5:1175
Nlrp3-mRNA	2.56	0.224	2.13	3	5.91	4.36	8.01	3.05e-06	2.85e-05	lm.nb	Apoptosis, Inflammation, Innate, Interleukins	NM_145827.3:508
Cxcl11-mRNA	5.04	0.443	4.17	5.9	32.8	18	59.9	3.21e-06	2.95e-05	lm.nb	Chemokines & Receptors, Cytokines & Receptors, Inflammation, Innate	NM_019494.1:345
Slc11a1-mRNA	2.31	0.204	1.91	2.71	4.97	3.77	6.55	3.27e-06	2.96e-05	lm.nb	Adaptive, Antigen Processing, Transporter Functions	NM_013612.2:945
Ncf4-mRNA	2.05	0.182	1.7	2.41	4.15	3.24	5.32	3.47e-06	3.07e-05	lm.nb	Basic Cell Functions, Innate	NM_008677.2:741
Ifit2-mRNA	2.3	0.205	1.9	2.7	4.93	3.73	6.51	3.49e-06	3.07e-05	lm.nb	Interferon	NM_008332.2:230
Ifit3-mRNA	3.52	0.315	2.9	4.13	11.4	7.46	17.6	3.69e-06	3.2e-05	lm.nb	Interferon	NM_010501.1:1290
Syk-mRNA	2.22	0.2	1.83	2.61	4.67	3.56	6.13	3.8e-06	3.23e-05	lm.nb	B-Cell Functions, Innate, Interleukins, Leukocyte Functions, Macrophage Functions, T-Cell Functions, Transporter Functions	NM_001198977.1:2064
Ncr1-mRNA	5.13	0.462	4.22	6.03	35	18.7	65.5	3.84e-06	3.23e-05	lm.nb	CD molecules	NM_010746.3:391
Tnfrsf14-mRNA	2.13	0.192	1.75	2.51	4.38	3.37	5.68	3.89e-06	3.23e-05	lm.nb	CD molecules, T-Cell Functions, TNF Superfamily	NM_178931.2:625
Cxcl5-mRNA	2.52	0.228	2.08	2.97	5.75	4.22	7.84	3.99e-06	3.26e-05	lm.nb	Chemokines & Receptors, Cytokines & Receptors, Inflammation, Leukocyte Functions	NM_009141.2:565
Trem1-mRNA	2.81	0.255	2.31	3.31	7.02	4.97	9.93	4.05e-06	3.27e-05	lm.nb	CD molecules, Humoral	NM_021406.5:1704
Tnfsf14-mRNA	2.82	0.257	2.32	3.33	7.08	4.99	10	4.22e-06	3.36e-05	lm.nb	Apoptosis, CD molecules, Cytokines & Receptors, T-Cell Functions, TNF Superfamily	NM_019418.2:1060
Ido1-mRNA	4.75	0.443	3.89	5.62	27	14.8	49.3	4.97e-06	3.9e-05	lm.nb	Adaptive, Cytokines & Receptors, Inflammation, Interleukins, T-Cell Functions	NM_008324.1:521
Lyn-mRNA	1.44	0.135	1.17	1.7	2.7	2.25	3.25	5.32e-06	4.13e-05	lm.nb	B-Cell Functions, Cytokines & Receptors, Dendritic Cell Functions, Inflammation, Innate, Transporter Functions	NM_010747.1:1725
Ifih1-mRNA	1.77	0.169	1.44	2.1	3.42	2.72	4.3	5.81e-06	4.44e-05	lm.nb	Apoptosis, Innate, Interferon	NM_027835.2:1997
Itgb2-mRNA	2.06	0.197	1.67	2.44	4.16	3.18	5.44	6.19e-06	4.67e-05	lm.nb	CD molecules, Humoral, Inflammation, Leukocyte Functions, NK Cell Functions, T-Cell Functions, Transporter Functions	NM_008404.4:2542
Ifi35-mRNA	1.69	0.163	1.37	2.01	3.23	2.59	4.03	6.32e-06	4.71e-05	lm.nb	Interferon	NM_027320.4:820
Il2rb-mRNA	3.34	0.322	2.71	3.97	10.1	6.53	15.7	6.54e-06	4.79e-05	lm.nb	CD molecules, Cytokines & Receptors, Interleukins, NK Cell Functions	NM_008368.3:2365
Entpd1-mRNA	1.72	0.167	1.4	2.05	3.3	2.63	4.14	6.59e-06	4.79e-05	lm.nb	CD molecules	NM_009848.3:2062
Nod1-mRNA	1.95	0.191	1.58	2.32	3.87	2.98	5.01	7.18e-06	5.16e-05	lm.nb	Antigen Processing, Innate, Interleukins, Transporter Functions	NM_172729.2:1446
Ctss-mRNA	1.85	0.181	1.49	2.2	3.59	2.81	4.6	7.41e-06	5.26e-05	lm.nb	Innate	NM_021281.2:740
Irf8-mRNA	1.69	0.167	1.37	2.02	3.24	2.58	4.06	7.62e-06	5.32e-05	lm.nb	Interferon, Interleukins, T-Cell Functions	NM_008320.3:2274
Csf2rb-mRNA	2.07	0.205	1.67	2.47	4.21	3.19	5.56	7.68e-06	5.32e-05	lm.nb	Cancer Progression, CD molecules, Cytokines & Receptors	NM_007780.4:4185
H2-T23-mRNA	1.78	0.178	1.43	2.13	3.43	2.7	4.37	8.48e-06	5.81e-05	lm.nb	Antigen Processing, MHC, T-Cell Functions	NM_010398.3:441
Irak2-mRNA	1.66	0.169	1.33	1.99	3.15	2.51	3.97	9.7e-06	6.57e-05	lm.nb	Cytokines & Receptors, Innate, Interleukins, TLR	NM_001113553.1:485
Cd80-mRNA	2.1	0.214	1.68	2.52	4.28	3.2	5.73	9.84e-06	6.59e-05	lm.nb	Adaptive, CD molecules, T-Cell Functions	NM_009855.2:210
Csf1-mRNA	1.54	0.158	1.23	1.85	2.91	2.35	3.61	1.04e-05	6.86e-05	lm.nb	Cytokines & Receptors, Inflammation, Innate, Macrophage Functions, Transporter Functions	NM_001113530.1:833
Lcn2-mRNA	3.04	0.313	2.43	3.66	8.24	5.38	12.6	1.05e-05	6.88e-05	lm.nb	Apoptosis, Innate, Transporter Functions	NM_008491.1:190
H2-DMa-mRNA	1.67	0.174	1.33	2.01	3.18	2.51	4.03	1.19e-05	7.63e-05	lm.nb	Antigen Processing, MHC, T-Cell Functions	NM_010386.3:530
Itgam-mRNA	2.19	0.229	1.74	2.63	4.55	3.33	6.21	1.19e-05	7.63e-05	lm.nb	Adaptive, CD molecules, Innate, Leukocyte Functions, T-Cell Functions, Transporter Functions	NM_008401.2:155
Irf5-mRNA	1.92	0.201	1.52	2.31	3.78	2.87	4.96	1.2e-05	7.63e-05	lm.nb	Senescence	NM_012057.3:1826
Osm-mRNA	3.07	0.324	2.44	3.71	8.41	5.42	13.1	1.26e-05	7.9e-05	lm.nb	Apoptosis, Cytokines & Receptors	NM_001013365.2:579
Tlr2-mRNA	1.39	0.148	1.1	1.68	2.63	2.15	3.21	1.3e-05	8.03e-05	lm.nb	CD molecules, Inflammation, Innate, Leukocyte Functions, TLR	NM_011905.2:255
Cxcl9-mRNA	6.64	0.706	5.26	8.02	99.8	38.2	260	1.34e-05	8.17e-05	lm.nb	Adaptive, Chemokines & Receptors, Cytokines & Receptors, Inflammation, Innate	NM_008599.2:40
Cxcl2-mRNA	3	0.32	2.38	3.63	8.02	5.19	12.4	1.35e-05	8.17e-05	lm.nb	Adaptive, Chemokines & Receptors, Cytokines & Receptors, Inflammation, Innate, Leukocyte Functions	NM_009140.2:765
Ifi44-mRNA	2.36	0.259	1.86	2.87	5.15	3.62	7.33	1.68e-05	0.000101	lm.nb	Interferon	NM_133871.2:990
Thbs1-mRNA	-0.962	0.106	-1.17	-0.754	0.513	0.444	0.593	1.8e-05	0.000107	lm.nb	Adaptive, Cell Cycle, Inflammation, Macrophage Functions	NM_011580.3:702
Gzmb-mRNA	5.37	0.598	4.2	6.55	41.5	18.4	93.5	1.89e-05	0.000111	lm.nb	Apoptosis, T-Cell Functions	NM_013542.2:1020
Cyfip2-mRNA	2.61	0.292	2.04	3.18	6.11	4.11	9.09	1.93e-05	0.000113	lm.nb	Adhesion, Apoptosis, Innate	NM_001252459.1:1136
Cd37-mRNA	2.1	0.236	1.63	2.56	4.27	3.1	5.89	2.05e-05	0.000118	lm.nb	B-Cell Functions, CD molecules, Humoral	NM_007645.4:180
Oas3-mRNA	2.87	0.326	2.23	3.5	7.29	4.69	11.3	2.18e-05	0.000125	lm.nb	Basic Cell Functions	NM_145226.2:365
Pdgfc-mRNA	-0.862	0.0985	-1.06	-0.669	0.55	0.481	0.629	2.27e-05	0.000129	lm.nb	Basic Cell Functions	NM_019971.2:1165
Sh2b2-mRNA	1.41	0.164	1.09	1.73	2.66	2.12	3.32	2.63e-05	0.000147	lm.nb	B-Cell Functions, Cytokines & Receptors	NM_018825.3:1074
Il1rn-mRNA	2.3	0.269	1.78	2.83	4.94	3.43	7.11	2.65e-05	0.000147	lm.nb	Cytokines & Receptors, Inflammation, Interleukins	NM_031167.5:224
Ddx60-mRNA	2.5	0.295	1.92	3.08	5.66	3.79	8.46	2.88e-05	0.000158	lm.nb	Basic Cell Functions	NM_001081215.1:2965
Klra17-mRNA	4.66	0.55	3.58	5.74	25.2	12	53.3	2.9e-05	0.000158	lm.nb	NK Cell Functions	NM_133203.4:58
Bst2-mRNA	1.86	0.222	1.43	2.3	3.64	2.69	4.92	3.05e-05	0.000165	lm.nb	CD molecules, Humoral, Innate	NM_198095.2:468
Il16-mRNA	2.33	0.279	1.78	2.88	5.02	3.44	7.34	3.26e-05	0.000174	lm.nb	Chemokines & Receptors, Cytokines & Receptors, Interleukins, Leukocyte Functions	NM_010551.3:3095
Slamf7-mRNA	2.16	0.26	1.65	2.67	4.47	3.14	6.36	3.29e-05	0.000175	lm.nb	CD molecules, Innate, NK Cell Functions	NM_144539.5:750
Cd48-mRNA	1.52	0.186	1.15	1.88	2.87	2.23	3.69	3.79e-05	0.000199	lm.nb	CD molecules, T-Cell Functions	NM_007649.4:370
Btk-mRNA	1.83	0.225	1.39	2.27	3.55	2.62	4.82	3.91e-05	0.000204	lm.nb	Apoptosis, Innate	NM_013482.2:2255
Itgax-mRNA	1.53	0.189	1.16	1.9	2.88	2.23	3.73	4e-05	0.000207	lm.nb	Adhesion, CD molecules, Innate, T-Cell Functions	NM_021334.2:327
Il1a-mRNA	2.34	0.289	1.77	2.91	5.06	3.42	7.5	4.04e-05	0.000207	lm.nb	Adaptive, Cytokines & Receptors, Inflammation, Innate, Interleukins	NM_010554.4:225
Pik3cd-mRNA	2.09	0.259	1.58	2.6	4.26	3	6.06	4.11e-05	0.000209	lm.nb	Inflammation, Innate	XM_003945690.1:4648
Fcgr1-mRNA	1.68	0.209	1.27	2.09	3.21	2.42	4.26	4.15e-05	0.000209	lm.nb	Antigen Processing, CD molecules, Innate, MHC, Transporter Functions	NM_010186.5:185
Cfi-mRNA	-1.57	0.197	-1.96	-1.19	0.336	0.257	0.44	4.52e-05	0.000225	lm.nb	Complement Pathway, Innate	NM_007686.2:421
Ccl4-mRNA	4.15	0.524	3.12	5.18	17.7	8.7	36.2	4.73e-05	0.000234	lm.nb	Adaptive, Chemokines & Receptors, Cytokines & Receptors, Inflammation, Leukocyte Functions, NK Cell Functions, Transporter Functions	NM_013652.1:140
Cybb-mRNA	1.19	0.151	0.892	1.48	2.28	1.86	2.8	4.93e-05	0.000242	lm.nb	Innate, Transporter Functions	NM_007807.2:1535
Il12rb1-mRNA	2.65	0.34	1.99	3.32	6.3	3.97	10	5.24e-05	0.000255	lm.nb	CD molecules, Cytokines & Receptors, Interleukins, NK Cell Functions, T-Cell Functions	NM_008353.2:1088
H2-Eb1-mRNA	1.44	0.184	1.07	1.8	2.71	2.11	3.48	5.29e-05	0.000255	lm.nb	Antigen Processing, Interleukins, MHC	NM_010382.2:935
H2-Ab1-mRNA	1.62	0.209	1.21	2.03	3.07	2.31	4.08	5.41e-05	0.000259	lm.nb	Antigen Processing, Interferon, MHC, T-Cell Functions	NM_207105.2:164
Ddx58-mRNA	1.43	0.184	1.07	1.79	2.69	2.1	3.46	5.48e-05	0.00026	lm.nb	Innate, Interferon	NM_172689.3:1751
Klrd1-mRNA	3.03	0.392	2.26	3.8	8.15	4.79	13.9	5.6e-05	0.000264	lm.nb	NK Cell Functions	NM_010654.2:434
Il17ra-mRNA	1.02	0.134	0.757	1.28	2.03	1.69	2.43	6.29e-05	0.000294	lm.nb	CD molecules, Cytokines & Receptors, Interleukins	NM_008359.1:312
Csf3-mRNA	2.09	0.275	1.55	2.63	4.25	2.92	6.17	6.39e-05	0.000297	lm.nb	Cytokines & Receptors	NM_009971.1:830
Ikzf1-mRNA	2.18	0.289	1.61	2.74	4.52	3.06	6.7	6.67e-05	0.000307	lm.nb	B-Cell Functions, NK Cell Functions, T-Cell Functions	NM_001025597.1:4420
Batf-mRNA	3.13	0.417	2.31	3.95	8.76	4.97	15.4	6.88e-05	0.000314	lm.nb		NM_016767.2:750
Ccl3-mRNA	2.81	0.378	2.07	3.55	7.02	4.2	11.7	7.35e-05	0.000331	lm.nb	Adaptive, Chemokines & Receptors, Cytokines & Receptors, Humoral, Inflammation, NK Cell Functions, T-Cell Functions, Transporter Functions	NM_011337.1:60
Runx3-mRNA	2	0.269	1.47	2.53	4	2.78	5.76	7.37e-05	0.000331	lm.nb	Apoptosis, Cell Cycle, Interferon	NM_019732.2:803
Prdm1-mRNA	1.23	0.166	0.909	1.56	2.35	1.88	2.95	7.42e-05	0.000331	lm.nb	B-Cell Functions	NM_007548.3:1440
Nlrc5-mRNA	3.73	0.505	2.74	4.72	13.3	6.69	26.4	7.7e-05	0.000341	lm.nb	Innate, Interferon, MHC	NM_001033207.3:6665
Pdcd1lg2-mRNA	2.04	0.277	1.5	2.59	4.12	2.83	6	7.78e-05	0.000342	lm.nb	CD molecules, T-Cell Functions	NM_021396.2:1870
Hcst-mRNA	2.93	0.398	2.15	3.71	7.64	4.44	13.1	7.91e-05	0.000345	lm.nb	Basic Cell Functions	NM_011827.3:166
Rsad2-mRNA	2.53	0.344	1.85	3.2	5.76	3.61	9.19	8.01e-05	0.000347	lm.nb	Basic Cell Functions	NM_021384.4:510
Klrb1c-mRNA	3.68	0.502	2.7	4.66	12.8	6.48	25.3	8.11e-05	0.000349	lm.nb	NK Cell Functions	NM_008527.2:47
Cmpk2-mRNA	2.96	0.405	2.17	3.76	7.8	4.5	13.5	8.32e-05	0.000353	lm.nb	Basic Cell Functions	NM_020557.4:1600
Pou2f2-mRNA	2.88	0.394	2.11	3.66	7.37	4.31	12.6	8.33e-05	0.000353	lm.nb	Humoral, T-Cell Functions	NM_001163556.1:52
Il21r-mRNA	1.64	0.224	1.2	2.08	3.11	2.29	4.22	8.44e-05	0.000355	lm.nb	CD molecules, Cytokines & Receptors	NM_021887.1:619
Litaf-mRNA	0.717	0.0987	0.523	0.91	1.64	1.44	1.88	8.71e-05	0.000363	lm.nb	Apoptosis	NM_019980.1:1100
Cd74-mRNA	1.59	0.22	1.16	2.02	3.01	2.24	4.06	8.79e-05	0.000363	lm.nb	Antigen Processing, B-Cell Functions, CD molecules, Innate, MHC, T-Cell Functions	NM_001042605.1:391
C5ar1-mRNA	1.99	0.275	1.45	2.53	3.97	2.74	5.77	8.82e-05	0.000363	lm.nb	Chemokines & Receptors, Complement Pathway, Humoral	NM_007577.3:595
Icam1-mRNA	1.1	0.153	0.802	1.4	2.15	1.74	2.64	9.28e-05	0.000377	lm.nb	Adaptive, Antigen Processing, CD molecules, Leukocyte Functions, T-Cell Functions, Transporter Functions	NM_010493.2:2195
Rel-mRNA	0.407	0.0566	0.296	0.518	1.33	1.23	1.43	9.29e-05	0.000377	loglinear	Cytokines & Receptors, Interleukins, T-Cell Functions	NM_009044.2:1290
Egr1-mRNA	1.03	0.144	0.75	1.31	2.04	1.68	2.48	9.4e-05	0.000377	lm.nb	Interleukins, Senescence, T-Cell Functions	NM_007913.5:515
Cd84-mRNA	1.34	0.186	0.972	1.7	2.52	1.96	3.25	9.4e-05	0.000377	lm.nb	Adhesion, CD molecules	NM_001252472.1:188
H2-Aa-mRNA	1.52	0.213	1.11	1.94	2.87	2.15	3.84	9.71e-05	0.000387	lm.nb	Antigen Processing, Interferon, MHC, T-Cell Functions	NM_010378.2:450
Ciita-mRNA	2.1	0.296	1.53	2.68	4.3	2.88	6.43	0.0001	0.000394	lm.nb	Interferon, MHC	NM_007575.2:1358
Prf1-mRNA	3.54	0.497	2.56	4.51	11.6	5.91	22.8	0.0001	0.000394	lm.nb		NM_011073.2:1350
Usp18-mRNA	2.01	0.286	1.45	2.57	4.03	2.73	5.95	0.000109	0.000424	lm.nb	Basic Cell Functions	NM_011909.2:1190
Ccl24-mRNA	3.66	0.524	2.63	4.68	12.6	6.18	25.7	0.000116	0.000447	lm.nb	Adaptive, Chemokines & Receptors, Cytokines & Receptors, Inflammation	NM_019577.4:335
Spn-mRNA	1.5	0.215	1.08	1.92	2.82	2.11	3.78	0.000117	0.000447	lm.nb	Adhesion, Apoptosis, CD molecules, T-Cell Functions	NM_001037810.1:726
Ifit1-mRNA	1.9	0.272	1.36	2.43	3.72	2.57	5.39	0.000117	0.000447	lm.nb	Interferon, Transporter Functions	NM_008331.2:890
Ebi3-mRNA	1.95	0.285	1.39	2.51	3.87	2.63	5.7	0.000131	0.000497	lm.nb	Cytokines & Receptors, Humoral, Interleukins	NM_015766.2:1015
Cd276-mRNA	-0.987	0.146	-1.27	-0.701	0.505	0.414	0.615	0.000143	0.000541	lm.nb	CD molecules, Inflammation, Interleukins, T-Cell Functions	NM_133983.4:1278
C1ra-mRNA	1.69	0.255	1.19	2.19	3.22	2.28	4.56	0.000164	0.000615	lm.nb	Complement Pathway, Innate	NM_023143.3:1923
Alcam-mRNA	-1.08	0.163	-1.4	-0.758	0.474	0.379	0.591	0.00017	0.000633	lm.nb	Adhesion, CD molecules	NM_009655.1:2605
Ly86-mRNA	1.85	0.282	1.3	2.4	3.61	2.46	5.29	0.000177	0.000657	lm.nb	Humoral, Inflammation, Innate, Pathogen Response	NM_010745.2:725
Cd180-mRNA	1.84	0.283	1.28	2.39	3.57	2.43	5.25	0.00019	0.0007	lm.nb	CD molecules, Inflammation, Innate	NM_008533.2:860
Nod2-mRNA	1.76	0.272	1.23	2.3	3.39	2.34	4.91	0.000195	0.000712	lm.nb	Adaptive, Antigen Processing, Cytokines & Receptors, Humoral, Innate, Interleukins, Microglial Functions	NM_145857.2:1086
Amica1-mRNA	1.3	0.202	0.9	1.69	2.45	1.87	3.23	0.000205	0.000742	lm.nb	Adhesion, Transporter Functions	NM_001005421.4:1002
Nos2-mRNA	3.47	0.542	2.41	4.54	11.1	5.33	23.2	0.000205	0.000742	lm.nb	Adaptive, Apoptosis, Inflammation, Interferon, T-Cell Functions	NM_010927.3:3715
Icosl-mRNA	0.847	0.132	0.587	1.11	1.8	1.5	2.15	0.000212	0.00076	lm.nb	B-Cell Functions, CD molecules, Interleukins, T-Cell Functions	NM_015790.3:349
Ilf3-mRNA	-0.809	0.129	-1.06	-0.556	0.571	0.479	0.68	0.00024	0.000856	lm.nb	Chemokines & Receptors	NM_010561.2:1902
Gtf3c1-mRNA	-0.596	0.0955	-0.783	-0.409	0.662	0.581	0.753	0.000248	0.000882	loglinear		NM_207239.1:4586
Oas2-mRNA	2.07	0.334	1.42	2.73	4.2	2.67	6.61	0.00026	0.000918	lm.nb	Basic Cell Functions	NM_145227.3:414
Zap70-mRNA	2.43	0.393	1.66	3.2	5.38	3.15	9.16	0.000265	0.000929	lm.nb	T-Cell Functions	NM_009539.2:1030
Il6-mRNA	3.1	0.507	2.11	4.09	8.58	4.31	17.1	0.000284	0.000986	lm.nb	Adaptive, B-Cell Functions, Chemokines & Receptors, Cytokines & Receptors, Humoral, Inflammation, Interleukins, Pathogen Response, T-Cell Functions	NM_031168.1:40
Irf2-mRNA	1.39	0.227	0.943	1.83	2.62	1.92	3.56	0.000284	0.000986	lm.nb	Adhesion	NM_008391.2:440
Il18rap-mRNA	0.68	0.112	0.46	0.9	1.6	1.38	1.87	0.000301	0.00104	lm.nb	CD molecules, Cytokines & Receptors, Innate, Interleukins, T-Cell Functions	NM_010553.2:2055
Il2rg-mRNA	1.64	0.271	1.11	2.17	3.12	2.16	4.51	0.000306	0.00105	lm.nb	B-Cell Functions, CD molecules, Cytokines & Receptors, Interleukins, T-Cell Functions	NM_013563.3:1226
Nrp1-mRNA	-1.05	0.174	-1.39	-0.706	0.484	0.382	0.613	0.00032	0.00109	lm.nb	Adhesion, CD molecules	NM_008737.2:1190
Cd68-mRNA	0.932	0.155	0.628	1.24	1.91	1.55	2.36	0.000322	0.00109	lm.nb	CD molecules	NM_009853.1:636
Emr1-mRNA	1.53	0.255	1.03	2.02	2.88	2.04	4.07	0.000329	0.00111	lm.nb	Basic Cell Functions	NM_010130.1:995
Anxa1-mRNA	0.539	0.0901	0.362	0.715	1.45	1.29	1.64	0.000332	0.00111	loglinear	Cell Cycle, Inflammation, T-Cell Functions, Transporter Functions	NM_010730.2:400
C3-mRNA	1.44	0.242	0.97	1.92	2.72	1.96	3.78	0.000334	0.00111	lm.nb	Cancer Progression, Complement Pathway, Inflammation, Innate, Transporter Functions	NM_009778.2:285
Havcr2-mRNA	2.16	0.374	1.43	2.9	4.48	2.7	7.45	0.000409	0.00135	lm.nb	T-Cell Functions	NM_134250.2:134
Stat3-mRNA	0.583	0.101	0.385	0.781	1.5	1.31	1.72	0.000415	0.00137	loglinear	Adaptive, Inflammation	NM_213659.2:2130
Il6ra-mRNA	0.64	0.112	0.422	0.859	1.56	1.34	1.81	0.000433	0.00141	loglinear	CD molecules, Chemokines & Receptors, Cytokines & Receptors, Interleukins	NM_010559.2:2825
Xcl1-mRNA	3.62	0.63	2.38	4.85	12.3	5.21	28.9	0.000435	0.00141	lm.nb	Chemokines & Receptors, Cytokines & Receptors, Inflammation, Innate, T-Cell Functions	NM_008510.1:103
C1s1-mRNA	1.94	0.339	1.28	2.6	3.84	2.42	6.08	0.000444	0.00144	lm.nb	Complement Pathway, Innate	NM_144938.2:2490
Klra2-mRNA	1.39	0.244	0.909	1.87	2.62	1.88	3.65	0.000465	0.0015	lm.nb	NK Cell Functions	NM_001170851.1:420
Lgals3-mRNA	0.565	0.0996	0.37	0.76	1.48	1.29	1.69	0.00047	0.0015	lm.nb	Innate, T-Cell Functions	NM_001145953.1:665
Psma2-mRNA	0.327	0.0579	0.213	0.44	1.25	1.16	1.36	0.000484	0.00154	loglinear	Cancer Progression	NM_008944.2:136
H2-D1-mRNA	1.56	0.279	1.02	2.11	2.96	2.02	4.32	0.000503	0.00159	lm.nb	Antigen Processing, MHC, T-Cell Functions	NM_010380.3:1133
Ikbke-mRNA	1.17	0.21	0.759	1.58	2.25	1.69	2.99	0.00052	0.00164	lm.nb	Apoptosis, Innate	NM_019777.3:618
Sbno2-mRNA	0.623	0.113	0.402	0.845	1.54	1.32	1.8	0.000567	0.00178	lm.nb	Inflammation, Macrophage Functions	NM_183426.1:2656
Inpp5d-mRNA	1.98	0.359	1.27	2.68	3.94	2.42	6.41	0.000571	0.00178	lm.nb	Apoptosis, B-Cell Functions, Interleukins	NM_001110192.1:2186
Tlr6-mRNA	1.7	0.313	1.09	2.31	3.25	2.13	4.97	0.000614	0.0019	lm.nb	Adaptive, CD molecules, Inflammation, Innate, Interleukins, Microglial Functions, Pathogen Response, T-Cell Functions, TLR	NM_011604.3:475
Kdr-mRNA	-0.754	0.139	-1.03	-0.483	0.593	0.491	0.716	0.000615	0.0019	lm.nb	Adhesion, Apoptosis, Cancer Progression	NM_010612.2:995
Ccl6-mRNA	2.18	0.405	1.39	2.98	4.54	2.62	7.88	0.000648	0.00198	lm.nb	Chemokines & Receptors, Cytokines & Receptors	NM_009139.2:825
Pik3cg-mRNA	1.79	0.333	1.14	2.45	3.47	2.21	5.45	0.000648	0.00198	lm.nb	Apoptosis, Inflammation, Innate	NM_020272.2:2890
Ccr2-mRNA	1.64	0.306	1.04	2.24	3.11	2.05	4.71	0.000684	0.00208	lm.nb	Adaptive, Cancer Progression, CD molecules, Chemokines & Receptors, Cytokines & Receptors, Dendritic Cell Functions, Humoral, Inflammation, Interleukins, Macrophage Functions, T-Cell Functions	NM_009915.2:2965
Ctla4-mRNA	2.24	0.419	1.42	3.06	4.72	2.67	8.34	0.000691	0.00209	lm.nb	B-Cell Functions, CD molecules, T-Cell Functions	NM_009843.3:1475
Csf1r-mRNA	0.885	0.166	0.56	1.21	1.85	1.47	2.31	0.000695	0.00209	lm.nb	CD molecules, Chemokines & Receptors, Cytokines & Receptors, Innate, Macrophage Functions	NM_001037859.2:1892
Atf1-mRNA	0.386	0.0726	0.243	0.528	1.31	1.18	1.44	0.000718	0.00215	loglinear	Innate	NM_007497.3:1216
Tnfrsf1b-mRNA	0.965	0.182	0.608	1.32	1.95	1.52	2.5	0.000736	0.00219	lm.nb	CD molecules, Inflammation, TNF Superfamily	NM_011610.3:3270
Ccl7-mRNA	1.77	0.335	1.11	2.42	3.41	2.16	5.37	0.000744	0.0022	lm.nb	Adaptive, Cancer Progression, Chemokines & Receptors, Cytokines & Receptors, Humoral, Inflammation, NK Cell Functions, T-Cell Functions	NM_013654.2:215
F2rl1-mRNA	-1.1	0.211	-1.51	-0.683	0.467	0.351	0.623	0.000833	0.00245	lm.nb	Cytokines & Receptors, Inflammation, Innate, Leukocyte Functions	NM_007974.4:994
Cd40-mRNA	1.4	0.274	0.868	1.94	2.65	1.82	3.84	0.000899	0.00263	lm.nb	Adaptive, B-Cell Functions, CD molecules, Dendritic Cell Functions, Humoral, Inflammation, T-Cell Functions, TNF Superfamily	NM_011611.2:1425
H2-DMb1-mRNA	1.31	0.259	0.801	1.82	2.48	1.74	3.52	0.000981	0.00286	lm.nb	Antigen Processing, MHC	NM_010387.2:1089
Hsd11b1-mRNA	2.3	0.456	1.41	3.19	4.93	2.65	9.16	0.000997	0.00289	lm.nb	Basic Cell Functions	NM_008288.2:110
Clec4n-mRNA	1.39	0.276	0.851	1.93	2.62	1.8	3.82	0.001	0.0029	lm.nb	Cytokines & Receptors, Innate	NM_001190320.1:441
Flt3l-mRNA	1.38	0.274	0.84	1.91	2.6	1.79	3.77	0.00102	0.00293	lm.nb	Cytokines & Receptors, NK Cell Functions	NM_013520.2:529
Cd3d-mRNA	2.6	0.518	1.58	3.61	6.05	2.99	12.2	0.00104	0.00297	lm.nb	CD molecules, T-Cell Functions	NM_013487.2:289
Psen2-mRNA	-0.473	0.0945	-0.658	-0.288	0.721	0.634	0.819	0.00104	0.00297	loglinear	Leukocyte Functions, T-Cell Functions	NM_001128605.1:560
Cd53-mRNA	1.32	0.264	0.799	1.83	2.49	1.74	3.56	0.00107	0.00301	lm.nb	CD molecules	NM_007651.3:2300
Socs3-mRNA	1.53	0.308	0.932	2.14	2.9	1.91	4.4	0.00107	0.00301	lm.nb	T-Cell Functions	NM_007707.2:585
Mapk11-mRNA	0.785	0.158	0.476	1.09	1.72	1.39	2.14	0.00108	0.00304	lm.nb	Basic Cell Functions, Innate	NM_011161.5:396
Pin1-mRNA	-1.48	0.298	-2.07	-0.898	0.358	0.239	0.537	0.00109	0.00305	lm.nb	Cell Cycle, Cytokines & Receptors, Innate	NM_023371.3:2480
Fyn-mRNA	0.872	0.176	0.527	1.22	1.83	1.44	2.33	0.00112	0.00312	lm.nb	Transporter Functions	NM_008054.2:1030
C4b-mRNA	1.28	0.258	0.77	1.78	2.42	1.71	3.44	0.00113	0.00313	lm.nb	Complement Pathway, Humoral, Inflammation, Innate	NM_009780.2:491
Masp1-mRNA	-1.4	0.285	-1.96	-0.843	0.379	0.257	0.557	0.00116	0.00319	lm.nb	Complement Pathway, Innate	NM_008555.2:210
Il15ra-mRNA	2.38	0.485	1.43	3.33	5.2	2.69	10	0.0012	0.00328	lm.nb	CD molecules, NK Cell Functions	NM_008358.2:800
Abcb1a-mRNA	-0.803	0.164	-1.12	-0.481	0.573	0.459	0.716	0.00121	0.00329	lm.nb	CD molecules, Cell Cycle, Transporter Functions	NM_011076.1:2600
Casp1-mRNA	1.91	0.392	1.14	2.68	3.76	2.21	6.41	0.00123	0.00334	lm.nb	Cytokines & Receptors, Innate, Interleukins, Microglial Functions	NM_009807.2:259
Mavs-mRNA	-0.543	0.112	-0.761	-0.324	0.687	0.59	0.799	0.00125	0.00338	lm.nb	Innate, Interferon, Interleukins	NM_144888.1:2510
Cd86-mRNA	1.19	0.245	0.71	1.67	2.28	1.64	3.19	0.00126	0.00338	lm.nb	Adaptive, B-Cell Functions, CD molecules, Dendritic Cell Functions, T-Cell Functions, TLR	NM_019388.3:251
Tirap-mRNA	0.415	0.0854	0.247	0.582	1.33	1.19	1.5	0.00126	0.00338	loglinear	B-Cell Functions, Chemokines & Receptors, Inflammation, Innate, Interleukins, TLR	NM_001177846.1:254
Ccl2-mRNA	1.42	0.294	0.841	1.99	2.67	1.79	3.98	0.00132	0.00352	lm.nb	Chemokines & Receptors, Cytokines & Receptors, Humoral, Inflammation, Innate, Interleukins, Macrophage Functions, NK Cell Functions, Pathogen Response, T-Cell Functions	NM_011333.3:415
Cdk1-mRNA	-2.03	0.427	-2.87	-1.2	0.244	0.137	0.437	0.00143	0.00379	lm.nb	Apoptosis, Cell Cycle, Innate	NM_007659.3:2538
Tnf-mRNA	1.28	0.274	0.742	1.82	2.43	1.67	3.52	0.00161	0.00424	lm.nb	Adaptive, Chemokines & Receptors, Cytokines & Receptors, Humoral, Inflammation, Pathogen Response, T-Cell Functions, TNF Superfamily , Transporter Functions	NM_013693.1:1135
St6gal1-mRNA	-0.932	0.2	-1.32	-0.539	0.524	0.399	0.688	0.00163	0.00429	lm.nb	Basic Cell Functions, Humoral	NM_001252506.1:1564
Tapbp-mRNA	1.28	0.276	0.737	1.82	2.42	1.67	3.53	0.00169	0.00443	lm.nb	Antigen Processing, MHC	NM_009318.2:2195
Cd247-mRNA	1.75	0.378	1.01	2.49	3.36	2.01	5.61	0.0017	0.00443	lm.nb	CD molecules, NK Cell Functions, T-Cell Functions	NM_001113391.2:215
Ctsh-mRNA	-0.458	0.0991	-0.652	-0.263	0.728	0.636	0.833	0.00172	0.00445	lm.nb	Apoptosis, MHC, T-Cell Functions	NM_007801.2:1090
Ccr5-mRNA	1.5	0.325	0.86	2.14	2.82	1.82	4.39	0.00174	0.0045	lm.nb	Adaptive, CD molecules, Chemokines & Receptors, Cytokines & Receptors, Dendritic Cell Functions, Macrophage Functions, T-Cell Functions, Transporter Functions	NM_009917.5:1340
Igf2r-mRNA	-1	0.218	-1.43	-0.571	0.5	0.372	0.673	0.00181	0.00466	lm.nb	Apoptosis, CD molecules, Transporter Functions	NM_010515.1:2585
Tnfrsf12a-mRNA	-0.619	0.136	-0.885	-0.353	0.651	0.541	0.783	0.00187	0.00477	lm.nb	Adhesion, Apoptosis, CD molecules, TNF Superfamily	NM_001161746.1:517
Il7r-mRNA	1.21	0.266	0.69	1.73	2.32	1.61	3.33	0.00187	0.00477	lm.nb	B-Cell Functions, CD molecules, Cytokines & Receptors, T-Cell Functions	NM_008372.3:1020
Tnfrsf13b-mRNA	1.66	0.368	0.935	2.38	3.15	1.91	5.2	0.00201	0.0051	lm.nb	B-Cell Functions, CD molecules, TNF Superfamily	NM_021349.1:340
Cspg4-mRNA	-1.32	0.295	-1.9	-0.743	0.4	0.268	0.597	0.00205	0.00517	lm.nb	Cancer Progression, Inflammation	NM_139001.2:1530
Tnfsf4-mRNA	-0.723	0.161	-1.04	-0.406	0.606	0.487	0.755	0.00206	0.00518	lm.nb	B-Cell Functions, CD molecules, Chemokines & Receptors, Cytokines & Receptors, Inflammation, Interleukins, T-Cell Functions, TNF Superfamily	NM_009452.2:346
Itgb4-mRNA	-0.863	0.193	-1.24	-0.485	0.55	0.423	0.714	0.00207	0.00518	lm.nb	Adhesion, CD molecules	NM_001005608.2:3355
Il13ra1-mRNA	0.966	0.218	0.539	1.39	1.95	1.45	2.63	0.00219	0.00545	lm.nb	B-Cell Functions, CD molecules, Cytokines & Receptors, Interleukins, T-Cell Functions	NM_133990.4:845
H2-K1-mRNA	1.67	0.377	0.933	2.41	3.19	1.91	5.32	0.00219	0.00545	lm.nb	Antigen Processing, MHC, T-Cell Functions	NM_001001892.2:1370
Tlr8-mRNA	1.37	0.312	0.763	1.98	2.59	1.7	3.96	0.00226	0.00561	lm.nb	CD molecules, Inflammation, Innate, Interleukins, Pathogen Response, TLR	NM_133212.2:110
Cxcl14-mRNA	1.14	0.26	0.631	1.65	2.2	1.55	3.14	0.00232	0.00573	lm.nb	Adaptive, Chemokines & Receptors, Cytokines & Receptors, Inflammation	XM_006517307.1:446
Crp-mRNA	-2.99	0.685	-4.33	-1.64	0.126	0.0497	0.32	0.00242	0.00594	lm.nb	Adaptive, Complement Pathway, Humoral, Inflammation, Innate, Macrophage Functions, Transporter Functions	NM_007768.4:163
Ikbkb-mRNA	0.819	0.188	0.45	1.19	1.76	1.37	2.28	0.00245	0.00599	lm.nb	B-Cell Functions, Innate	NM_010546.2:498
Lck-mRNA	2.75	0.633	1.5	3.99	6.7	2.84	15.9	0.0025	0.00607	lm.nb	Apoptosis, B-Cell Functions, T-Cell Functions	NM_010693.2:1180
Klra7-mRNA	2.52	0.583	1.38	3.67	5.76	2.61	12.7	0.0025	0.00607	lm.nb	Adhesion, NK Cell Functions	NM_001110323.1:250
Icos-mRNA	2.33	0.541	1.27	3.39	5.03	2.41	10.5	0.00258	0.00624	lm.nb	CD molecules, T-Cell Functions	NM_017480.1:142
Stat2-mRNA	0.806	0.187	0.439	1.17	1.75	1.36	2.26	0.0026	0.00625	lm.nb	Basic Cell Functions	NM_019963.1:362
Lrp1-mRNA	-0.675	0.157	-0.983	-0.367	0.626	0.506	0.776	0.00265	0.00634	lm.nb	Apoptosis, CD molecules, Transporter Functions	NM_008512.2:1310
Ambp-mRNA	-1.16	0.272	-1.7	-0.63	0.446	0.308	0.646	0.00271	0.00647	lm.nb	Transporter Functions	NM_007443.3:410
Tmem173-mRNA	0.881	0.207	0.475	1.29	1.84	1.39	2.44	0.00278	0.0066	lm.nb	Apoptosis, Innate, Interferon	NM_028261.1:1792
Il3ra-mRNA	0.407	0.096	0.218	0.595	1.33	1.16	1.51	0.00286	0.00676	loglinear	CD molecules, Cytokines & Receptors	NM_008369.1:567
Msr1-mRNA	1.16	0.274	0.623	1.7	2.24	1.54	3.25	0.00287	0.00676	lm.nb	CD molecules, Macrophage Functions, Transporter Functions	NM_001113326.1:555
Pdcd1-mRNA	3.13	0.741	1.67	4.58	8.73	3.19	23.9	0.00291	0.00684	lm.nb	Apoptosis, CD molecules, Humoral, T-Cell Functions	NM_008798.1:1134
Elk1-mRNA	-1.25	0.296	-1.83	-0.667	0.421	0.282	0.63	0.00293	0.00684	lm.nb	Innate	NM_007922.4:3070
Mx2-mRNA	1.41	0.335	0.756	2.07	2.66	1.69	4.2	0.00294	0.00684	lm.nb	Innate	NM_013606.1:2095
Anp32b-mRNA	0.386	0.0922	0.205	0.567	1.31	1.15	1.48	0.00304	0.00706	loglinear	Cell Cycle	NM_130889.2:480
Sh2d1b1-mRNA	0.886	0.212	0.471	1.3	1.85	1.39	2.46	0.00306	0.00707	lm.nb	Interferon, NK Cell Functions	NM_012009.4:973
Arg1-mRNA	2.13	0.509	1.13	3.12	4.37	2.19	8.72	0.00308	0.00708	lm.nb	Basic Cell Functions	NM_007482.3:626
Mapk3-mRNA	0.233	0.0558	0.124	0.342	1.18	1.09	1.27	0.00309	0.00708	loglinear	Apoptosis, Cell Cycle, Innate, Interleukins	NM_011952.2:825
Irak3-mRNA	1.53	0.367	0.807	2.25	2.88	1.75	4.74	0.00316	0.00722	lm.nb	Cytokines & Receptors, Innate, Interleukins	NM_028679.3:2608
Irak1-mRNA	-0.344	0.083	-0.507	-0.182	0.788	0.704	0.882	0.00321	0.00731	loglinear	Cytokines & Receptors, Innate, Pathogen Response, TLR	NM_008363.2:951
Ccl1-mRNA	3.4	0.825	1.78	5.02	10.5	3.43	32.3	0.00336	0.00762	lm.nb	Adaptive, Chemokines & Receptors, Cytokines & Receptors, Inflammation	NM_011329.2:145
Tlr9-mRNA	1.13	0.282	0.578	1.68	2.19	1.49	3.21	0.00389	0.00877	lm.nb	CD molecules, Chemokines & Receptors, Inflammation, Innate, Interleukins, TLR, Transporter Functions	NM_031178.2:1801
Ccl8-mRNA	2.08	0.519	1.06	3.1	4.23	2.09	8.57	0.00391	0.00879	lm.nb	Adaptive, Cancer Progression, Chemokines & Receptors, Cytokines & Receptors, Inflammation	NM_021443.2:150
Lag3-mRNA	1.52	0.381	0.775	2.27	2.87	1.71	4.81	0.00397	0.00889	lm.nb	CD molecules, Interleukins, MHC, NK Cell Functions, T-Cell Functions	NM_008479.1:1700
Spp1-mRNA	-0.745	0.187	-1.11	-0.379	0.597	0.463	0.769	0.00399	0.00891	lm.nb	Adhesion, Apoptosis, Cytokines & Receptors, T-Cell Functions	NM_009263.3:420
Ccl12-mRNA	1.26	0.317	0.641	1.88	2.4	1.56	3.69	0.00405	0.00899	lm.nb	Adaptive, Chemokines & Receptors, Cytokines & Receptors, Humoral, Inflammation	NM_011331.2:56
Pdgfrb-mRNA	-1.59	0.404	-2.39	-0.801	0.331	0.191	0.574	0.00429	0.0095	lm.nb	CD molecules	NM_008809.1:1185
Ccr7-mRNA	0.784	0.199	0.393	1.17	1.72	1.31	2.26	0.00432	0.00954	lm.nb	Adaptive, Antigen Processing, CD molecules, Chemokines & Receptors, Humoral, Inflammation, Interferon, Interleukins, Leukocyte Functions, Macrophage Functions, T-Cell Functions	NM_007719.2:755
Itga1-mRNA	-0.671	0.172	-1.01	-0.333	0.628	0.497	0.794	0.00456	0.01	lm.nb	Adhesion, Apoptosis, CD molecules, T-Cell Functions	NM_001033228.3:2550
Fcgr2b-mRNA	1.14	0.294	0.56	1.71	2.2	1.47	3.28	0.00477	0.0104	lm.nb	Antigen Processing, B-Cell Functions, CD molecules, Inflammation, Interleukins, MHC, Transporter Functions	NM_001077189.1:1225
Akt3-mRNA	-0.367	0.0951	-0.553	-0.18	0.776	0.682	0.883	0.00484	0.0105	loglinear	Cancer Progression, Transporter Functions	NM_011785.3:2494
Dusp6-mRNA	0.494	0.129	0.24	0.748	1.41	1.18	1.68	0.00513	0.0111	lm.nb	Apoptosis, Innate	NM_026268.2:1648
Il18r1-mRNA	0.647	0.17	0.314	0.98	1.57	1.24	1.97	0.00514	0.0111	lm.nb	CD molecules, Innate, T-Cell Functions	NM_001161842.1:620
Il5ra-mRNA	1.11	0.294	0.534	1.69	2.16	1.45	3.22	0.0054	0.0116	lm.nb	CD molecules, Cytokines & Receptors, Inflammation, Interleukins	NM_008370.2:2290
Bcl10-mRNA	0.343	0.0909	0.164	0.521	1.27	1.12	1.43	0.00547	0.0118	loglinear	B-Cell Functions, Innate, Interleukins, T-Cell Functions	NM_009740.1:1168
Chil3-mRNA	2.21	0.588	1.06	3.36	4.64	2.09	10.3	0.0055	0.0118	lm.nb	Basic Cell Functions	NM_009892.2:823
Stat4-mRNA	1.63	0.434	0.777	2.48	3.09	1.71	5.57	0.00563	0.012	lm.nb	Adaptive, Cytokines & Receptors, T-Cell Functions	NM_011487.4:1816
Col4a1-mRNA	-0.315	0.0841	-0.48	-0.15	0.804	0.717	0.901	0.00568	0.0121	loglinear	Cancer Progression	NM_009931.2:4116
Ccl20-mRNA	1.02	0.273	0.486	1.56	2.03	1.4	2.94	0.0057	0.0121	lm.nb	Chemokines & Receptors, Cytokines & Receptors, Inflammation	NM_016960.1:120
Tlr3-mRNA	0.826	0.222	0.39	1.26	1.77	1.31	2.4	0.00589	0.0124	lm.nb	CD molecules, Chemokines & Receptors, Inflammation, Innate, Interleukins, Pathogen Response, TLR, Transporter Functions	NM_126166.2:1165
Tnfrsf9-mRNA	1.01	0.272	0.474	1.54	2.01	1.39	2.91	0.00601	0.0127	lm.nb	CD molecules, TNF Superfamily	NM_001077508.1:1590
Tnfsf12-mRNA	-0.596	0.162	-0.913	-0.279	0.662	0.531	0.824	0.00613	0.0128	lm.nb	Apoptosis, Cytokines & Receptors, TNF Superfamily	NM_011614.3:1215
Tek-mRNA	-1.2	0.324	-1.83	-0.561	0.436	0.281	0.678	0.00614	0.0128	lm.nb	Adhesion, Apoptosis, Cancer Progression	NM_013690.2:3580
Cxcr6-mRNA	2.4	0.652	1.12	3.67	5.27	2.17	12.8	0.00624	0.013	lm.nb	CD molecules, Chemokines & Receptors, Innate	NM_030712.4:650
Igf1r-mRNA	-0.586	0.16	-0.899	-0.274	0.666	0.536	0.827	0.00626	0.013	lm.nb	CD molecules, Cytokines & Receptors, Senescence	NM_010513.2:3390
Atg7-mRNA	-0.26	0.072	-0.401	-0.119	0.835	0.757	0.921	0.00683	0.0141	loglinear	Apoptosis, Transporter Functions	NM_028835.1:855
Clu-mRNA	-0.426	0.118	-0.658	-0.195	0.744	0.634	0.874	0.00687	0.0141	lm.nb	Apoptosis, Cancer Progression, Innate	NM_013492.2:354
Psen1-mRNA	-0.507	0.141	-0.783	-0.232	0.703	0.581	0.851	0.00687	0.0141	lm.nb	Apoptosis, Leukocyte Functions, T-Cell Functions, Transporter Functions	NM_008943.2:2770
Map3k5-mRNA	-0.382	0.106	-0.59	-0.173	0.768	0.664	0.887	0.00712	0.0146	loglinear	Apoptosis, Innate	NM_008580.4:640
Atg10-mRNA	-0.469	0.131	-0.726	-0.212	0.722	0.604	0.863	0.00725	0.0148	lm.nb	Transporter Functions	NM_025770.3:46
C1qb-mRNA	1.03	0.289	0.463	1.6	2.04	1.38	3.03	0.0074	0.015	lm.nb	Complement Pathway, Innate	NM_009777.2:865
Erbb2-mRNA	-0.588	0.166	-0.914	-0.263	0.665	0.531	0.834	0.00761	0.0154	lm.nb	Cancer Progression, Cytokines & Receptors	NM_001003817.1:1395
Cd3g-mRNA	2.5	0.707	1.11	3.89	5.66	2.17	14.8	0.00765	0.0154	lm.nb	Apoptosis, CD molecules, T-Cell Functions, Transporter Functions	NM_009850.2:430
Ptgs2-mRNA	0.82	0.232	0.365	1.27	1.77	1.29	2.42	0.00767	0.0154	lm.nb	Apoptosis, Inflammation, Pathogen Response	NM_011198.3:675
Smpd3-mRNA	-0.853	0.242	-1.33	-0.379	0.554	0.398	0.769	0.00778	0.0156	lm.nb	Cell Cycle	NM_021491.3:1578
Tfeb-mRNA	0.493	0.141	0.216	0.769	1.41	1.16	1.7	0.00812	0.0162	lm.nb	Humoral	NM_001161723.1:534
H2-DMb2-mRNA	0.804	0.23	0.353	1.26	1.75	1.28	2.39	0.00817	0.0163	lm.nb	Antigen Processing, MHC	NM_010388.4:195
Il1r1-mRNA	-0.534	0.153	-0.834	-0.234	0.691	0.561	0.851	0.00826	0.0163	lm.nb	Adaptive, CD molecules, Cytokines & Receptors, Inflammation, Innate, Interleukins, T-Cell Functions	NM_001123382.1:820
Tgfb3-mRNA	-0.663	0.19	-1.04	-0.29	0.632	0.488	0.818	0.00827	0.0163	lm.nb	Apoptosis, T-Cell Functions	NM_009368.2:2410
Serping1-mRNA	1.36	0.392	0.596	2.13	2.57	1.51	4.38	0.00831	0.0164	lm.nb	Complement Pathway, Innate	NM_009776.3:1480
Cklf-mRNA	0.421	0.123	0.18	0.661	1.34	1.13	1.58	0.00901	0.0177	lm.nb	Adaptive, Chemokines & Receptors, Cytokines & Receptors, Inflammation, Leukocyte Functions, Macrophage Functions	NM_029295.2:54
Lamp1-mRNA	-0.535	0.157	-0.842	-0.227	0.69	0.558	0.854	0.00928	0.0182	lm.nb	CD molecules, Transporter Functions	NM_010684.2:2080
H2-M3-mRNA	1.14	0.337	0.484	1.8	2.21	1.4	3.49	0.00941	0.0184	lm.nb	Antigen Processing, MHC, NK Cell Functions, T-Cell Functions	NM_013819.2:1180
C2-mRNA	0.766	0.226	0.323	1.21	1.7	1.25	2.31	0.00946	0.0184	lm.nb	Complement Pathway, Innate	NM_013484.2:2359
Atm-mRNA	-0.472	0.14	-0.746	-0.198	0.721	0.596	0.872	0.00967	0.0187	lm.nb	Apoptosis, B-Cell Functions, Cell Cycle, Senescence	NM_007499.2:5543
Smad3-mRNA	-0.357	0.106	-0.564	-0.15	0.781	0.677	0.902	0.0097	0.0187	loglinear	Cancer Progression	NM_016769.3:1845
Ythdf2-mRNA	-0.524	0.155	-0.828	-0.22	0.695	0.563	0.859	0.00972	0.0187	lm.nb	Basic Cell Functions, Humoral	NM_145393.4:750
Tnfsf13b-mRNA	0.861	0.256	0.36	1.36	1.82	1.28	2.57	0.00985	0.0189	lm.nb	B-Cell Functions, CD molecules, Cytokines & Receptors, T-Cell Functions, TNF Superfamily	NM_033622.1:225
Crebbp-mRNA	-0.541	0.161	-0.857	-0.224	0.688	0.552	0.856	0.0101	0.0194	lm.nb	Cancer Progression, Innate, T-Cell Functions	NM_001025432.1:3770
Clec4a2-mRNA	1.11	0.331	0.458	1.75	2.15	1.37	3.37	0.0102	0.0194	lm.nb	Innate	NM_001170332.1:923
Relb-mRNA	-0.207	0.062	-0.329	-0.0857	0.866	0.796	0.942	0.0102	0.0194	loglinear	Antigen Processing, Dendritic Cell Functions, T-Cell Functions	NM_009046.2:2013
Tnfaip3-mRNA	0.614	0.185	0.251	0.977	1.53	1.19	1.97	0.0106	0.02	lm.nb	Apoptosis, B-Cell Functions, Inflammation, Innate	NM_009397.2:232
Fn1-mRNA	-0.928	0.281	-1.48	-0.377	0.525	0.359	0.77	0.0109	0.0205	lm.nb	Adhesion, Apoptosis	NM_010233.1:2627
Il15-mRNA	0.559	0.17	0.226	0.892	1.47	1.17	1.86	0.0111	0.0208	loglinear	Cytokines & Receptors, Interleukins, NK Cell Functions, T-Cell Functions	NM_008357.2:854
Itgb1-mRNA	-0.855	0.26	-1.37	-0.345	0.553	0.388	0.787	0.0111	0.0208	lm.nb	Adhesion, CD molecules, Cell Cycle, Leukocyte Functions	NM_010578.1:1855
Cd83-mRNA	0.764	0.233	0.307	1.22	1.7	1.24	2.33	0.0113	0.021	lm.nb	B-Cell Functions, CD molecules, Dendritic Cell Functions, Humoral, Interleukins, T-Cell Functions	NM_009856.2:1624
Tank-mRNA	0.546	0.167	0.218	0.873	1.46	1.16	1.83	0.0114	0.0213	lm.nb	Basic Cell Functions, Innate	NM_011529.1:491
Traf3-mRNA	-0.479	0.147	-0.767	-0.192	0.717	0.587	0.876	0.0115	0.0213	lm.nb	Apoptosis, Cytokines & Receptors, Innate, TLR	NM_001048206.1:6385
Mif-mRNA	0.361	0.111	0.143	0.579	1.28	1.1	1.49	0.0117	0.0217	lm.nb	B-Cell Functions, Cytokines & Receptors, Inflammation, Innate, Transporter Functions	NM_010798.2:373
Tmed1-mRNA	-0.802	0.249	-1.29	-0.315	0.573	0.409	0.804	0.0121	0.0223	lm.nb	T-Cell Functions, Transporter Functions	NM_010744.3:104
Map3k1-mRNA	-0.484	0.15	-0.779	-0.19	0.715	0.583	0.877	0.0121	0.0223	lm.nb	Apoptosis, Innate	NM_011945.2:1640
Vcam1-mRNA	-0.54	0.167	-0.868	-0.212	0.688	0.548	0.863	0.0121	0.0223	lm.nb	Adhesion, CD molecules, Leukocyte Functions, T-Cell Functions	NM_011693.2:1440
Tgfb2-mRNA	-0.556	0.174	-0.897	-0.214	0.68	0.537	0.862	0.0128	0.0233	lm.nb	Apoptosis, Cell Cycle, Cytokines & Receptors, T-Cell Functions	NM_009367.1:1685
Serpinb2-mRNA	2.23	0.703	0.856	3.61	4.7	1.81	12.2	0.013	0.0238	lm.nb	Senescence	NM_001174170.1:715
Abca1-mRNA	0.578	0.183	0.22	0.936	1.49	1.16	1.91	0.0133	0.0242	lm.nb	Innate, Transporter Functions	NM_013454.3:6865
Abl1-mRNA	-0.527	0.167	-0.854	-0.2	0.694	0.553	0.871	0.0135	0.0244	lm.nb	Apoptosis, Cell Cycle, Innate, Senescence	NM_009594.4:1378
Pvr-mRNA	-0.552	0.177	-0.899	-0.205	0.682	0.536	0.867	0.0143	0.0258	lm.nb	CD molecules, NK Cell Functions, T-Cell Functions	NM_027514.2:962
Ewsr1-mRNA	-0.307	0.0991	-0.502	-0.113	0.808	0.706	0.925	0.0146	0.0263	lm.nb	Basic Cell Functions	NM_007968.3:150
Cdkn1a-mRNA	0.616	0.198	0.227	1	1.53	1.17	2.01	0.0146	0.0263	lm.nb	B-Cell Functions, Cancer Progression, Cell Cycle, Senescence	NM_007669.4:1670
Ticam2-mRNA	0.96	0.311	0.351	1.57	1.95	1.28	2.97	0.0149	0.0267	lm.nb	Cytokines & Receptors, Inflammation, Innate, Interleukins, TLR	NM_173394.2:1243
Itga6-mRNA	-0.798	0.258	-1.3	-0.291	0.575	0.405	0.817	0.0149	0.0267	lm.nb	Adhesion, Apoptosis, CD molecules, Leukocyte Functions	NM_008397.3:910
Cxcr3-mRNA	1.27	0.413	0.459	2.08	2.41	1.37	4.22	0.0153	0.0272	lm.nb	Adaptive, CD molecules, Chemokines & Receptors, Cytokines & Receptors, Innate, T-Cell Functions	NM_009910.2:605
Ulbp1-mRNA	-0.656	0.216	-1.08	-0.232	0.635	0.473	0.852	0.0163	0.0289	lm.nb	Interferon, Macrophage Functions, NK Cell Functions	NM_029975.2:595
C1qa-mRNA	0.929	0.307	0.327	1.53	1.9	1.25	2.89	0.0164	0.029	lm.nb	Complement Pathway, Innate	NM_007572.2:566
Mertk-mRNA	0.434	0.146	0.148	0.719	1.35	1.11	1.65	0.0178	0.0313	lm.nb	Adhesion, Apoptosis, NK Cell Functions, Transporter Functions	NM_008587.1:1320
Dll4-mRNA	0.339	0.114	0.115	0.563	1.26	1.08	1.48	0.0181	0.0318	lm.nb	Cancer Progression	NM_019454.2:542
Raet1c-mRNA	-0.499	0.17	-0.832	-0.166	0.708	0.562	0.891	0.0188	0.033	lm.nb	Basic Cell Functions	NM_009018.1:548
Hif1a-mRNA	0.533	0.182	0.177	0.889	1.45	1.13	1.85	0.019	0.0331	lm.nb	Apoptosis, Cancer Progression	NM_010431.2:1294
Ifitm2-mRNA	0.289	0.0989	0.0946	0.482	1.22	1.07	1.4	0.0194	0.0338	lm.nb	Innate, Interferon	NM_030694.1:87
Prkcd-mRNA	0.422	0.147	0.135	0.71	1.34	1.1	1.64	0.0205	0.0356	lm.nb	Apoptosis, B-Cell Functions, Senescence, Transporter Functions	NM_011103.2:1265
Mapkapk2-mRNA	0.22	0.0775	0.0677	0.371	1.16	1.05	1.29	0.022	0.0381	loglinear	Inflammation, Innate, Interleukins, TLR	NM_008551.1:1991
Tfrc-mRNA	-0.654	0.231	-1.11	-0.201	0.636	0.465	0.87	0.0221	0.0382	lm.nb	CD molecules, Transporter Functions	NM_011638.3:1930
Cfp-mRNA	0.733	0.261	0.22	1.24	1.66	1.16	2.37	0.0231	0.0398	lm.nb	Cancer Progression, Complement Pathway, Innate	NM_008823.3:1107
Map4k2-mRNA	0.636	0.228	0.19	1.08	1.55	1.14	2.12	0.0234	0.0402	lm.nb	Innate	NM_009006.2:666
Rela-mRNA	0.227	0.0818	0.0663	0.387	1.17	1.05	1.31	0.0243	0.0415	loglinear	Innate, Interleukins, Pathogen Response	NM_009045.4:645
Vegfa-mRNA	-0.722	0.261	-1.23	-0.211	0.606	0.425	0.864	0.0243	0.0415	lm.nb	Apoptosis, Cytokines & Receptors, Macrophage Functions, T-Cell Functions	NM_001025250.3:3015
Ifngr1-mRNA	-0.545	0.198	-0.933	-0.156	0.686	0.524	0.897	0.0251	0.0427	lm.nb	Adaptive, CD molecules, Cytokines & Receptors, Innate, Interferon	NM_010511.2:985
Tnfrsf1a-mRNA	0.499	0.182	0.141	0.856	1.41	1.1	1.81	0.0257	0.0437	lm.nb	CD molecules, Cytokines & Receptors, Inflammation, Interleukins, Pathogen Response, TNF Superfamily	NM_011609.2:615
Sigirr-mRNA	-0.258	0.0945	-0.443	-0.0726	0.836	0.736	0.951	0.0259	0.0439	loglinear	Chemokines & Receptors, Cytokines & Receptors, Innate	NM_023059.3:800
Ctsl-mRNA	-0.617	0.227	-1.06	-0.172	0.652	0.479	0.887	0.0263	0.0443	lm.nb	Basic Cell Functions	NM_009984.3:45
Fcer1a-mRNA	0.647	0.243	0.172	1.12	1.57	1.13	2.18	0.0285	0.0479	lm.nb	Adaptive, Inflammation, Interleukins, Macrophage Functions	NM_010184.1:114
Tlr4-mRNA	0.522	0.196	0.138	0.906	1.44	1.1	1.87	0.0286	0.0481	lm.nb	Adaptive, CD molecules, Chemokines & Receptors, Inflammation, Innate, Interleukins, Pathogen Response, T-Cell Functions, TLR	NM_021297.2:2510
Tnfsf13-mRNA	-1.15	0.439	-2.01	-0.292	0.45	0.248	0.817	0.0304	0.0509	lm.nb	CD molecules, Cytokines & Receptors, TNF Superfamily	NM_023517.2:1443
Plaur-mRNA	0.396	0.152	0.0978	0.695	1.32	1.07	1.62	0.0315	0.0526	lm.nb	Apoptosis, CD molecules	NM_011113.3:1085
Xbp1-mRNA	-0.311	0.12	-0.547	-0.0759	0.806	0.684	0.949	0.032	0.0533	lm.nb		NM_013842.2:825
Myc-mRNA	0.301	0.117	0.0711	0.53	1.23	1.05	1.44	0.0333	0.0552	lm.nb	Apoptosis, Cell Cycle, Senescence	NM_010849.4:630
Tgfbr1-mRNA	-0.525	0.205	-0.926	-0.124	0.695	0.526	0.918	0.0334	0.0552	lm.nb	Apoptosis, Cancer Progression	NM_009370.2:4425
Atf2-mRNA	0.371	0.146	0.085	0.657	1.29	1.06	1.58	0.0345	0.057	lm.nb	Innate	NM_001284371.1:1392
Cd200r1-mRNA	0.943	0.371	0.216	1.67	1.92	1.16	3.18	0.0347	0.057	lm.nb	B-Cell Functions	NM_021325.3:1090
Mst1r-mRNA	0.447	0.176	0.102	0.792	1.36	1.07	1.73	0.0349	0.0572	lm.nb	CD molecules, Innate	NM_009074.1:3135
Rps6-mRNA	-0.575	0.227	-1.02	-0.13	0.671	0.493	0.914	0.035	0.0572	lm.nb	Apoptosis, Cell Cycle, T-Cell Functions	NM_009096.3:1195
Tnfrsf4-mRNA	1.02	0.401	0.23	1.8	2.02	1.17	3.49	0.0351	0.0572	lm.nb	B-Cell Functions, CD molecules, Cytokines & Receptors, Inflammation, T-Cell Functions, TNF Superfamily	NM_011659.2:320
Cmah-mRNA	1.17	0.462	0.261	2.07	2.24	1.2	4.2	0.0355	0.0578	lm.nb	Transporter Functions	NM_001111110.2:664
Nfatc1-mRNA	0.273	0.109	0.0596	0.486	1.21	1.04	1.4	0.0365	0.0592	loglinear	Cell Cycle, T-Cell Functions, Transporter Functions	NM_016791.4:1570
Axl-mRNA	-0.675	0.27	-1.2	-0.146	0.626	0.434	0.903	0.0368	0.0595	lm.nb	Inflammation, Innate, NK Cell Functions, Transporter Functions	NM_009465.3:3820
Smn1-mRNA	0.0864	0.0347	0.0184	0.154	1.06	1.01	1.11	0.0374	0.0604	loglinear	Cancer Progression	NM_011420.2:390
Mcam-mRNA	-0.465	0.188	-0.832	-0.097	0.725	0.562	0.935	0.0383	0.0616	lm.nb	Adhesion, CD molecules	NM_023061.2:630
Ep300-mRNA	-0.232	0.0947	-0.417	-0.0461	0.852	0.749	0.969	0.0401	0.0644	lm.nb	Apoptosis, Innate	NM_177821.6:4305
Nfkb1-mRNA	0.266	0.11	0.0509	0.48	1.2	1.04	1.39	0.0415	0.0665	loglinear	Adaptive, Cytokines & Receptors, Humoral, Inflammation, Innate, Interleukins, Senescence, T-Cell Functions	NM_008689.2:2125
Mmp9-mRNA	0.775	0.321	0.147	1.4	1.71	1.11	2.65	0.0421	0.067	lm.nb	Adhesion, Apoptosis, Cancer Progression	NM_013599.2:1570
C3ar1-mRNA	0.754	0.312	0.142	1.37	1.69	1.1	2.58	0.0421	0.067	lm.nb	Adaptive, Cancer Progression, Complement Pathway, Inflammation, Macrophage Functions	NM_009779.2:555
Pvrl2-mRNA	-0.332	0.138	-0.603	-0.0604	0.795	0.658	0.959	0.0434	0.0689	lm.nb	Adhesion, NK Cell Functions, T-Cell Functions	NM_001159724.1:984
Lilra5-mRNA	0.893	0.373	0.161	1.63	1.86	1.12	3.08	0.0437	0.0693	lm.nb	CD molecules, Innate	NM_001081239.2:994
Ikbkg-mRNA	0.475	0.2	0.0835	0.866	1.39	1.06	1.82	0.0447	0.0705	lm.nb	B-Cell Functions, Innate	NM_178590.2:525
Mill2-mRNA	-0.462	0.195	-0.843	-0.0802	0.726	0.557	0.946	0.0451	0.0709	lm.nb	NK Cell Functions, T-Cell Functions	NM_153760.2:22
Cx3cl1-mRNA	0.511	0.215	0.0887	0.933	1.43	1.06	1.91	0.0451	0.0709	lm.nb	Chemokines & Receptors, Cytokines & Receptors, Macrophage Functions	NM_009142.3:125
Yy1-mRNA	-0.176	0.0753	-0.323	-0.0282	0.885	0.799	0.981	0.0478	0.0749	loglinear	T-Cell Functions	NM_009537.3:760
Mapk1-mRNA	-0.451	0.194	-0.832	-0.0698	0.732	0.562	0.953	0.049	0.0765	lm.nb	Apoptosis, B-Cell Functions, Innate, T-Cell Functions	NM_011949.3:2640
Tlr7-mRNA	1.31	0.567	0.203	2.42	2.49	1.15	5.37	0.0491	0.0765	lm.nb	Chemokines & Receptors, Inflammation, Innate, Interleukins, Microglial Functions, Pathogen Response, TLR	NM_133211.3:3210
Map3k7-mRNA	-0.266	0.117	-0.495	-0.0377	0.831	0.71	0.974	0.0518	0.0805	lm.nb	Apoptosis, Innate, T-Cell Functions, TLR	NM_009316.1:822
Epcam-mRNA	-0.658	0.289	-1.22	-0.0921	0.634	0.428	0.938	0.0522	0.0808	lm.nb	CD molecules	NM_008532.2:1550
Gfi1-mRNA	0.598	0.263	0.0833	1.11	1.51	1.06	2.16	0.0523	0.0809	lm.nb	Interleukins, T-Cell Functions, TLR	NM_010278.2:1875
Lif-mRNA	0.498	0.22	0.0666	0.929	1.41	1.05	1.9	0.0535	0.0825	lm.nb	Cytokines & Receptors	NM_008501.2:3435
Nfatc3-mRNA	-0.26	0.115	-0.486	-0.0343	0.835	0.714	0.976	0.0539	0.0829	lm.nb		NM_010901.2:2260
Thy1-mRNA	-0.573	0.256	-1.07	-0.0715	0.672	0.475	0.952	0.0555	0.0851	lm.nb	Adhesion, CD molecules, T-Cell Functions	NM_009382.3:425
Eng-mRNA	0.244	0.11	0.0286	0.458	1.18	1.02	1.37	0.0571	0.0874	loglinear	CD molecules, Macrophage Functions	NM_001146350.1:574
Tie1-mRNA	-0.423	0.192	-0.799	-0.0481	0.746	0.575	0.967	0.058	0.0884	lm.nb	Cancer Progression	NM_011587.2:2715
Ccl25-mRNA	0.584	0.264	0.0661	1.1	1.5	1.05	2.15	0.0581	0.0884	lm.nb	Adaptive, Chemokines & Receptors, Cytokines & Receptors, Inflammation, Leukocyte Functions	NM_009138.3:316
Ubc-mRNA	0.295	0.134	0.0323	0.558	1.23	1.02	1.47	0.0589	0.0894	lm.nb	Basic Cell Functions, Innate	NM_019639.4:2193
Casp3-mRNA	0.088	0.0404	0.0088	0.167	1.06	1.01	1.12	0.0611	0.0925	loglinear	Apoptosis, B-Cell Functions, Cell Cycle, T-Cell Functions	NM_009810.2:630
Cxcl1-mRNA	0.697	0.322	0.0666	1.33	1.62	1.05	2.51	0.0621	0.0938	lm.nb	Adaptive, Chemokines & Receptors, Cytokines & Receptors, Inflammation, Transporter Functions	NM_008176.1:560
Hc-mRNA	-1.02	0.47	-1.94	-0.0947	0.494	0.261	0.936	0.0627	0.0944	lm.nb	Chemokines & Receptors, Complement Pathway, Cytokines & Receptors, Inflammation, Innate, Leukocyte Functions, Macrophage Functions	NM_010406.1:1065
Ccl9-mRNA	1.08	0.5	0.0983	2.06	2.11	1.07	4.17	0.0631	0.0949	lm.nb	Chemokines & Receptors, Cytokines & Receptors	NM_011338.2:1125
Atg16l1-mRNA	-0.243	0.113	-0.465	-0.0209	0.845	0.724	0.986	0.0643	0.0964	lm.nb	Transporter Functions	NM_001205391.1:280
Ccl19-mRNA	0.927	0.434	0.0768	1.78	1.9	1.05	3.43	0.0651	0.0973	lm.nb	Chemokines & Receptors, Cytokines & Receptors, Dendritic Cell Functions, Inflammation, Leukocyte Functions, T-Cell Functions	NM_011888.2:465
Casp8-mRNA	0.211	0.0997	0.0156	0.406	1.16	1.01	1.33	0.0672	0.1	loglinear	Apoptosis, Cancer Progression, Innate, Macrophage Functions	NM_009812.2:1463
Mapk8-mRNA	-0.397	0.189	-0.767	-0.0275	0.759	0.588	0.981	0.0683	0.102	lm.nb	Adaptive, Apoptosis, Innate, T-Cell Functions	NM_016700.3:970
Il18-mRNA	-0.501	0.238	-0.968	-0.0332	0.707	0.511	0.977	0.069	0.102	lm.nb	Adaptive, Chemokines & Receptors, Cytokines & Receptors, Inflammation, Interleukins, Macrophage Functions, T-Cell Functions	NM_008360.1:270
Dpp4-mRNA	0.884	0.423	0.0551	1.71	1.85	1.04	3.28	0.07	0.104	lm.nb	B-Cell Functions, CD molecules, T-Cell Functions	NM_001159543.1:1303
Lyz2-mRNA	0.746	0.364	0.0331	1.46	1.68	1.02	2.75	0.0744	0.11	lm.nb	Transporter Functions	NM_017372.3:98
Ly9-mRNA	0.949	0.466	0.0364	1.86	1.93	1.03	3.64	0.0759	0.112	lm.nb	Adhesion, CD molecules	NM_008534.2:1190
Mfge8-mRNA	-0.244	0.12	-0.479	-0.00912	0.844	0.718	0.994	0.0761	0.112	lm.nb	Adhesion, Apoptosis, Transporter Functions	NM_008594.2:1357
Ripk2-mRNA	0.572	0.286	0.0106	1.13	1.49	1.01	2.19	0.0809	0.119	lm.nb	Inflammation, Innate, Pathogen Response, T-Cell Functions	NM_138952.3:830
Cd4-mRNA	0.905	0.457	0.00913	1.8	1.87	1.01	3.48	0.083	0.121	lm.nb	Adaptive, B-Cell Functions, CD molecules, Innate, T-Cell Functions	NM_013488.2:950
Dock9-mRNA	0.248	0.126	0.000497	0.495	1.19	1	1.41	0.0851	0.124	lm.nb	Basic Cell Functions	XM_976068.1:360
Dusp4-mRNA	-0.191	0.0978	-0.383	0.000329	0.876	0.767	1	0.0861	0.125	lm.nb	Basic Cell Functions, Innate	NM_176933.4:2200
Itgb3-mRNA	-0.709	0.364	-1.42	0.00349	0.612	0.373	1	0.0869	0.126	lm.nb	CD molecules, Leukocyte Functions, Macrophage Functions, Transporter Functions	NM_016780.2:2595
Tlr1-mRNA	0.663	0.348	-0.0194	1.35	1.58	0.987	2.54	0.0933	0.135	lm.nb	CD molecules, Inflammation, Innate, Interleukins, Macrophage Functions, TLR	NM_030682.1:805
Cd99-mRNA	0.192	0.101	-0.00719	0.39	1.14	0.995	1.31	0.0956	0.138	lm.nb	CD molecules	NM_025584.2:716
Lyve1-mRNA	2.02	1.07	-0.0778	4.13	4.07	0.948	17.5	0.0958	0.138	lm.nb	Adhesion, Transporter Functions	NM_053247.4:150
Itga5-mRNA	-0.182	0.0967	-0.371	0.00775	0.882	0.773	1.01	0.0969	0.139	lm.nb	Adhesion, CD molecules, Innate, Leukocyte Functions	NM_010577.3:2446
Cxcl12-mRNA	0.653	0.348	-0.0293	1.33	1.57	0.98	2.52	0.0975	0.14	lm.nb	Chemokines & Receptors, Cytokines & Receptors, Leukocyte Functions, T-Cell Functions, Transporter Functions	NM_021704.3:259
Bmi1-mRNA	-0.294	0.158	-0.603	0.0149	0.816	0.659	1.01	0.0991	0.142	lm.nb	B-Cell Functions, Humoral, Senescence	NM_007552.4:3354
Runx1-mRNA	-0.271	0.145	-0.556	0.0139	0.829	0.68	1.01	0.0992	0.142	lm.nb		NM_001111021.1:3055
Il1rl2-mRNA	0.627	0.337	-0.0334	1.29	1.54	0.977	2.44	0.0998	0.142	lm.nb	Cytokines & Receptors, Innate, Interleukins	NM_133193.3:860
Nfatc4-mRNA	0.375	0.203	-0.0234	0.773	1.3	0.984	1.71	0.102	0.145	lm.nb	Adaptive, Inflammation	NM_023699.3:2205
Jak1-mRNA	0.216	0.117	-0.0137	0.446	1.16	0.991	1.36	0.103	0.145	lm.nb	Chemokines & Receptors, Cytokines & Receptors, Innate, T-Cell Functions	NM_146145.2:4080
Klra4-mRNA	-0.471	0.257	-0.974	0.0324	0.721	0.509	1.02	0.104	0.147	lm.nb	Adhesion, NK Cell Functions	NM_010649.3:169
Snai1-mRNA	0.669	0.367	-0.0508	1.39	1.59	0.965	2.62	0.106	0.149	lm.nb	Cancer Progression	NM_011427.2:910
Birc5-mRNA	0.206	0.114	-0.0182	0.429	1.15	0.987	1.35	0.109	0.154	loglinear	Apoptosis, Cell Cycle, Cytokines & Receptors	NM_009689.2:237
Traf2-mRNA	0.239	0.135	-0.026	0.505	1.18	0.982	1.42	0.115	0.161	lm.nb	Apoptosis, Cytokines & Receptors, Innate, Interleukins, T-Cell Functions	NM_009422.2:1334
Apoe-mRNA	0.504	0.287	-0.0587	1.07	1.42	0.96	2.09	0.117	0.163	lm.nb	Apoptosis, Cancer Progression, Transporter Functions	NM_009696.3:129
Ifi27-mRNA	0.405	0.231	-0.0473	0.858	1.32	0.968	1.81	0.117	0.163	lm.nb	Interferon, NK Cell Functions	NM_026790.2:166
Plau-mRNA	-0.385	0.219	-0.814	0.045	0.766	0.569	1.03	0.117	0.163	lm.nb	Adhesion, Senescence	NM_008873.2:1950
Cdh5-mRNA	-0.445	0.254	-0.943	0.0533	0.735	0.52	1.04	0.118	0.164	lm.nb	Adhesion, CD molecules	NM_009868.3:1615
Jak2-mRNA	0.197	0.112	-0.0237	0.417	1.15	0.984	1.34	0.118	0.164	lm.nb	Adaptive, Cytokines & Receptors, Innate, Interleukins, T-Cell Functions	NM_008413.2:1049
Chuk-mRNA	-0.234	0.135	-0.498	0.03	0.85	0.708	1.02	0.121	0.167	lm.nb	Innate	NM_001162410.1:222
Nt5e-mRNA	-0.227	0.131	-0.484	0.0304	0.855	0.715	1.02	0.122	0.169	lm.nb	B-Cell Functions, CD molecules, Inflammation	NM_011851.3:1600
Ncam1-mRNA	-0.448	0.26	-0.957	0.0607	0.733	0.515	1.04	0.123	0.169	lm.nb	Adhesion, CD molecules, NK Cell Functions	NM_001113204.1:740
Tnfrsf10b-mRNA	-0.414	0.24	-0.885	0.0576	0.751	0.542	1.04	0.124	0.17	lm.nb	Apoptosis, CD molecules, TNF Superfamily	NM_020275.3:1625
Cd70-mRNA	-0.67	0.395	-1.44	0.104	0.629	0.368	1.07	0.128	0.176	lm.nb	B-Cell Functions, CD molecules, Cytokines & Receptors, TNF Superfamily	NM_011617.1:650
Tcf7-mRNA	-0.265	0.157	-0.573	0.0436	0.832	0.672	1.03	0.131	0.179	lm.nb	Apoptosis, Interleukins, T-Cell Functions	NM_009331.3:1810
Card11-mRNA	0.659	0.392	-0.11	1.43	1.58	0.927	2.69	0.131	0.179	lm.nb	B-Cell Functions, Cytokines & Receptors, Interleukins, T-Cell Functions	NM_175362.2:545
F13a1-mRNA	1.08	0.643	-0.183	2.34	2.11	0.881	5.05	0.133	0.18	lm.nb	Basic Cell Functions	NM_001166391.1:2790
Cd164-mRNA	-0.279	0.167	-0.606	0.0487	0.824	0.657	1.03	0.134	0.182	lm.nb	Adhesion, CD molecules	NM_016898.2:688
Cmklr1-mRNA	0.378	0.227	-0.0675	0.823	1.3	0.954	1.77	0.135	0.183	lm.nb	Chemokines & Receptors, Interleukins, Macrophage Functions	NM_008153.3:445
Msln-mRNA	0.34	0.206	-0.0629	0.743	1.27	0.957	1.67	0.137	0.185	lm.nb	Adhesion, Cancer Progression	NM_018857.1:346
Icam4-mRNA	-0.333	0.202	-0.729	0.0635	0.794	0.603	1.05	0.138	0.187	lm.nb	Adhesion, CD molecules	NM_023892.2:540
App-mRNA	-0.218	0.133	-0.48	0.0425	0.859	0.717	1.03	0.14	0.188	lm.nb	Apoptosis, Cell Cycle, Innate, Transporter Functions	NM_007471.2:511
Rrad-mRNA	-0.336	0.206	-0.74	0.0676	0.792	0.599	1.05	0.141	0.19	lm.nb	Basic Cell Functions	NM_019662.2:1439
Egr3-mRNA	0.285	0.176	-0.0605	0.63	1.22	0.959	1.55	0.145	0.194	lm.nb	Apoptosis	NM_018781.2:518
Ccl22-mRNA	0.35	0.22	-0.0808	0.782	1.28	0.946	1.72	0.15	0.2	lm.nb	Chemokines & Receptors, Cytokines & Receptors, Humoral, Inflammation	NM_009137.2:1096
Vim-mRNA	0.201	0.128	-0.05	0.452	1.15	0.966	1.37	0.155	0.207	lm.nb	Cancer Progression	NM_011701.4:34
Smad4-mRNA	-0.199	0.128	-0.449	0.0514	0.871	0.733	1.04	0.158	0.21	lm.nb	Cancer Progression	NM_008540.2:2885
Pparg-mRNA	-0.246	0.158	-0.555	0.0637	0.844	0.681	1.05	0.158	0.21	lm.nb	Cytokines & Receptors, Inflammation, Innate, Macrophage Functions, Transporter Functions	NM_011146.1:1060
Cfd-mRNA	-0.466	0.3	-1.05	0.122	0.724	0.481	1.09	0.159	0.21	lm.nb	Complement Pathway, Innate	NM_013459.1:526
Ctsw-mRNA	0.284	0.183	-0.076	0.643	1.22	0.949	1.56	0.161	0.212	lm.nb	CD molecules	NM_009985.4:190
Fadd-mRNA	-0.322	0.209	-0.731	0.0869	0.8	0.603	1.06	0.161	0.213	lm.nb	Apoptosis, Innate, Interferon, Interleukins	NM_010175.5:2641
Itgae-mRNA	0.57	0.371	-0.156	1.3	1.48	0.897	2.46	0.163	0.214	lm.nb	Adhesion, CD molecules	NM_008399.1:775
Egfr-mRNA	0.182	0.119	-0.0519	0.417	1.13	0.965	1.33	0.166	0.217	lm.nb	Apoptosis, Cancer Progression	NM_207655.2:1335
Ccl27a-mRNA	-0.212	0.139	-0.485	0.061	0.863	0.714	1.04	0.166	0.218	lm.nb	Cytokines & Receptors	NM_001048179.1:265
Il4ra-mRNA	0.298	0.196	-0.0859	0.681	1.23	0.942	1.6	0.167	0.218	lm.nb	CD molecules, Chemokines & Receptors, Cytokines & Receptors, Inflammation, Macrophage Functions, T-Cell Functions	NM_010557.1:3017
Jam3-mRNA	-1.05	0.691	-2.4	0.306	0.483	0.189	1.24	0.168	0.218	lm.nb	Adaptive, Adhesion, Inflammation, Leukocyte Functions	NM_023277.4:145
Cd63-mRNA	-0.238	0.159	-0.549	0.073	0.848	0.684	1.05	0.172	0.224	lm.nb	Adhesion, CD molecules	NM_001042580.1:220
Cfh-mRNA	0.461	0.31	-0.147	1.07	1.38	0.903	2.1	0.175	0.227	lm.nb	Complement Pathway, Innate	NM_009888.3:807
Csf2-mRNA	0.679	0.457	-0.216	1.57	1.6	0.861	2.98	0.176	0.227	lm.nb	Adaptive, Cytokines & Receptors, Innate, Interleukins, Macrophage Functions, T-Cell Functions, Transporter Functions	NM_009969.4:732
Il1rl1-mRNA	0.277	0.187	-0.0893	0.643	1.21	0.94	1.56	0.177	0.228	lm.nb	Chemokines & Receptors, Cytokines & Receptors, Inflammation, Innate, Interleukins, Macrophage Functions, Transporter Functions	NM_001025602.2:815
Gata3-mRNA	0.312	0.212	-0.103	0.727	1.24	0.931	1.65	0.179	0.23	lm.nb	Adaptive, T-Cell Functions	NM_008091.3:1943
Syt17-mRNA	0.409	0.281	-0.143	0.961	1.33	0.906	1.95	0.184	0.237	lm.nb	Transporter Functions	NM_138649.1:1390
Cdh1-mRNA	-0.179	0.123	-0.42	0.063	0.883	0.747	1.04	0.185	0.238	lm.nb	Cancer Progression, CD molecules	NM_009864.2:1610
Cxcl16-mRNA	0.136	0.0952	-0.0502	0.323	1.1	0.966	1.25	0.19	0.243	lm.nb	Chemokines & Receptors, Cytokines & Receptors, Innate, Interferon	NM_023158.6:679
Nfatc2-mRNA	0.344	0.243	-0.133	0.821	1.27	0.912	1.77	0.195	0.249	lm.nb	Cytokines & Receptors, T-Cell Functions	NM_001037177.1:1559
Itga2b-mRNA	0.459	0.327	-0.182	1.1	1.37	0.881	2.14	0.198	0.253	lm.nb	Adhesion, CD molecules, Leukocyte Functions	NM_010575.2:461
Ppbp-mRNA	0.803	0.573	-0.32	1.93	1.74	0.801	3.8	0.199	0.253	lm.nb	Chemokines & Receptors	NM_023785.2:225
Tyk2-mRNA	0.161	0.115	-0.0647	0.386	1.12	0.956	1.31	0.2	0.254	lm.nb	Innate, T-Cell Functions	NM_001205312.1:1532
Irak4-mRNA	0.149	0.107	-0.0608	0.359	1.11	0.959	1.28	0.201	0.255	loglinear	Cytokines & Receptors, Innate, Interleukins	NM_029926.5:250
Icam2-mRNA	0.228	0.165	-0.095	0.55	1.17	0.936	1.46	0.204	0.258	lm.nb	Adhesion, CD molecules	NM_010494.1:375
Cd9-mRNA	-0.187	0.136	-0.454	0.0797	0.878	0.73	1.06	0.207	0.261	lm.nb	Adhesion, CD molecules	NM_007657.3:620
Lbp-mRNA	-0.362	0.266	-0.883	0.159	0.778	0.542	1.12	0.21	0.264	lm.nb	Chemokines & Receptors, Inflammation, Innate, Leukocyte Functions, Macrophage Functions, Transporter Functions	NM_008489.2:1015
Il1rapl2-mRNA	-0.593	0.441	-1.46	0.27	0.663	0.364	1.21	0.215	0.27	lm.nb	Cytokines & Receptors, Innate, Interleukins	NM_030688.1:202
Ikzf2-mRNA	-0.3	0.223	-0.736	0.137	0.812	0.6	1.1	0.215	0.27	lm.nb	T-Cell Functions	NM_011770.4:7230
Nfkb2-mRNA	0.158	0.118	-0.0732	0.39	1.12	0.951	1.31	0.217	0.271	lm.nb	Innate	NM_019408.2:1150
Txnip-mRNA	0.273	0.207	-0.132	0.678	1.21	0.913	1.6	0.223	0.278	lm.nb	Apoptosis, Cell Cycle, Innate	NM_023719.1:2340
Map2k4-mRNA	0.139	0.107	-0.0695	0.348	1.1	0.953	1.27	0.227	0.283	loglinear	Apoptosis, Innate	NM_009157.4:1335
Ccnd3-mRNA	-0.119	0.0911	-0.297	0.06	0.921	0.814	1.04	0.229	0.285	loglinear	Cell Cycle, T-Cell Functions	NM_007632.2:1311
Prkce-mRNA	-0.138	0.108	-0.35	0.0742	0.909	0.784	1.05	0.238	0.295	loglinear	Cell Cycle, Cytokines & Receptors, Macrophage Functions, TLR, Transporter Functions	NM_011104.2:1510
Notch1-mRNA	-0.172	0.137	-0.441	0.0963	0.887	0.737	1.07	0.244	0.302	lm.nb	Basic Cell Functions	NM_008714.2:1425
Pnma1-mRNA	-0.525	0.423	-1.35	0.304	0.695	0.391	1.23	0.249	0.308	lm.nb	Adaptive, Adhesion, Inflammation	NM_027438.3:906
Pla2g6-mRNA	0.231	0.187	-0.135	0.597	1.17	0.91	1.51	0.252	0.31	lm.nb	Basic Cell Functions	NM_001199023.1:768
Irf3-mRNA	0.133	0.108	-0.0787	0.344	1.1	0.947	1.27	0.253	0.312	lm.nb	Adaptive, Cytokines & Receptors, Innate, Pathogen Response, Senescence, TLR	NM_016849.4:526
Ccl17-mRNA	0.431	0.357	-0.269	1.13	1.35	0.83	2.19	0.262	0.321	lm.nb	Chemokines & Receptors, Cytokines & Receptors, Inflammation, Innate	NM_011332.2:247
Vegfc-mRNA	0.171	0.146	-0.115	0.458	1.13	0.924	1.37	0.274	0.335	lm.nb	Cancer Progression	NM_009506.2:1320
Angpt2-mRNA	0.279	0.238	-0.187	0.745	1.21	0.879	1.68	0.274	0.335	lm.nb	Adhesion, Cancer Progression	NM_007426.3:2020
Psmb7-mRNA	0.123	0.106	-0.085	0.33	1.09	0.943	1.26	0.28	0.342	loglinear	Basic Cell Functions	NM_011187.1:184
Fap-mRNA	-0.533	0.461	-1.44	0.37	0.691	0.37	1.29	0.281	0.342	lm.nb	Cancer Progression	NM_007986.2:530
Itga2-mRNA	-0.258	0.224	-0.697	0.181	0.837	0.617	1.13	0.283	0.344	lm.nb	Adhesion, B-Cell Functions, CD molecules, Leukocyte Functions	NM_008396.2:1860
Cd34-mRNA	0.386	0.341	-0.282	1.05	1.31	0.823	2.08	0.29	0.351	lm.nb	Cancer Progression, CD molecules, Interleukins, Leukocyte Functions	NM_001111059.1:560
H2-Ob-mRNA	-0.285	0.254	-0.782	0.212	0.821	0.581	1.16	0.293	0.354	lm.nb	Antigen Processing, MHC	NM_010389.3:1606
Zfp13-mRNA	-0.314	0.28	-0.863	0.234	0.804	0.55	1.18	0.294	0.355	lm.nb	Basic Cell Functions	NM_011747.2:419
Mapk14-mRNA	0.187	0.167	-0.14	0.514	1.14	0.908	1.43	0.295	0.355	lm.nb	Innate, Senescence, Transporter Functions	NM_001168513.1:114
Maf-mRNA	-0.36	0.323	-0.993	0.273	0.779	0.502	1.21	0.297	0.357	lm.nb	T-Cell Functions	NM_001025577.2:43
Twist1-mRNA	0.984	0.903	-0.786	2.75	1.98	0.58	6.74	0.308	0.369	lm.nb	Apoptosis, Cancer Progression, Senescence	NM_011658.2:994
Rora-mRNA	-0.305	0.286	-0.866	0.256	0.81	0.549	1.19	0.318	0.381	lm.nb	Macrophage Functions, T-Cell Functions	NM_013646.1:1045
Ms4a1-mRNA	0.782	0.744	-0.677	2.24	1.72	0.625	4.73	0.324	0.387	lm.nb	B-Cell Functions, CD molecules, Humoral	NM_007641.5:166
Egr2-mRNA	0.408	0.391	-0.358	1.17	1.33	0.78	2.26	0.327	0.39	lm.nb		NM_010118.2:1785
Il11-mRNA	-0.649	0.632	-1.89	0.589	0.638	0.27	1.5	0.335	0.398	lm.nb	B-Cell Functions, Cytokines & Receptors, Interleukins	NM_008350.2:285
Trem2-mRNA	0.261	0.259	-0.246	0.768	1.2	0.844	1.7	0.342	0.406	lm.nb	Basic Cell Functions, Humoral	NM_031254.2:646
Mrc1-mRNA	0.322	0.322	-0.309	0.953	1.25	0.807	1.94	0.347	0.411	lm.nb	CD molecules	NM_008625.1:3992
Il34-mRNA	-0.118	0.118	-0.35	0.114	0.921	0.784	1.08	0.348	0.411	lm.nb	Cytokines & Receptors, Inflammation, Innate, Macrophage Functions	NM_001135100.1:848
C1qbp-mRNA	-0.0861	0.0905	-0.264	0.0913	0.942	0.833	1.07	0.369	0.436	loglinear	Adaptive, CD molecules, Complement Pathway, Inflammation	NM_007573.2:630
Dmbt1-mRNA	-0.401	0.424	-1.23	0.429	0.757	0.426	1.35	0.371	0.438	lm.nb	Innate, Transporter Functions	XM_006507298.1:2054
Bcl2l1-mRNA	0.0888	0.0951	-0.0977	0.275	1.06	0.935	1.21	0.378	0.445	lm.nb	Apoptosis, Cytokines & Receptors, Innate	NM_009743.4:200
Ifnar1-mRNA	-0.0645	0.0693	-0.2	0.0713	0.956	0.87	1.05	0.379	0.445	loglinear	Adaptive, Interferon, T-Cell Functions	NM_010508.1:1195
Hras-mRNA	-0.244	0.275	-0.782	0.294	0.844	0.582	1.23	0.4	0.469	lm.nb	Senescence	NM_008284.2:1890
Cfb-mRNA	0.18	0.208	-0.228	0.589	1.13	0.854	1.5	0.412	0.481	lm.nb	Complement Pathway, Innate	NM_008198.2:1685
Tgfb1-mRNA	0.132	0.153	-0.168	0.433	1.1	0.89	1.35	0.414	0.482	lm.nb	B-Cell Functions, Cell Cycle, Chemokines & Receptors, Cytokines & Receptors, Dendritic Cell Functions, Inflammation, Senescence, T-Cell Functions	NM_011577.1:1470
Atg5-mRNA	0.085	0.0993	-0.11	0.28	1.06	0.927	1.21	0.417	0.485	loglinear	Apoptosis, Innate, Transporter Functions	NM_053069.5:2142
Mr1-mRNA	-0.34	0.399	-1.12	0.442	0.79	0.459	1.36	0.419	0.487	lm.nb	Antigen Processing, MHC	NM_008209.4:1360
Bcl2-mRNA	-0.176	0.211	-0.59	0.238	0.885	0.665	1.18	0.429	0.497	lm.nb	B-Cell Functions, Innate, T-Cell Functions	NM_009741.3:1844
Bid-mRNA	-0.0936	0.112	-0.314	0.127	0.937	0.804	1.09	0.429	0.497	lm.nb	Apoptosis, Cell Cycle, Innate	NM_007544.3:1307
Vwf-mRNA	-0.103	0.126	-0.351	0.144	0.931	0.784	1.1	0.436	0.503	lm.nb	Adhesion, Cancer Progression	NM_011708.3:6354
Ccr8-mRNA	0.279	0.342	-0.39	0.949	1.21	0.763	1.93	0.437	0.503	lm.nb	Adaptive, Chemokines & Receptors	NM_007720.2:426
Col3a1-mRNA	0.504	0.617	-0.705	1.71	1.42	0.613	3.28	0.438	0.503	lm.nb	Adhesion, Cancer Progression, Cytokines & Receptors	NM_009930.1:4370
Cd3eap-mRNA	0.149	0.184	-0.211	0.51	1.11	0.864	1.42	0.441	0.506	lm.nb	CD molecules	NM_145822.2:1858
Ltk-mRNA	-0.238	0.299	-0.823	0.347	0.848	0.565	1.27	0.448	0.514	lm.nb	Apoptosis	NM_008523.2:788
Trp53-mRNA	-0.0977	0.123	-0.339	0.144	0.935	0.79	1.1	0.451	0.515	lm.nb	Apoptosis, Cell Cycle, Senescence, T-Cell Functions	NM_011640.1:1835
Cyld-mRNA	0.131	0.167	-0.196	0.458	1.09	0.873	1.37	0.456	0.52	lm.nb	Apoptosis, Cell Cycle, Innate	NM_001276279.1:2200
Creb1-mRNA	-0.125	0.16	-0.438	0.188	0.917	0.738	1.14	0.457	0.521	lm.nb	Innate	NM_001037726.1:2734
Stat6-mRNA	0.113	0.147	-0.174	0.401	1.08	0.886	1.32	0.462	0.525	lm.nb	Adaptive, Cytokines & Receptors, T-Cell Functions	NM_009284.2:3465
Cd97-mRNA	0.144	0.192	-0.233	0.52	1.1	0.851	1.43	0.476	0.54	lm.nb	Adaptive, Adhesion, CD molecules, Inflammation, Innate	NM_011925.1:1975
Tnfrsf11a-mRNA	0.106	0.143	-0.174	0.387	1.08	0.886	1.31	0.478	0.542	lm.nb	Adaptive, CD molecules, Cytokines & Receptors, Interleukins, TNF Superfamily	NM_009399.3:692
Map2k2-mRNA	0.0521	0.071	-0.0871	0.191	1.04	0.941	1.14	0.484	0.547	loglinear	Basic Cell Functions, Innate	NM_023138.4:1440
Reps1-mRNA	0.107	0.147	-0.181	0.395	1.08	0.882	1.31	0.487	0.548	lm.nb	Basic Cell Functions	NM_001111065.1:294
Cd163-mRNA	0.71	0.974	-1.2	2.62	1.64	0.436	6.14	0.487	0.548	lm.nb	Cancer Progression, CD molecules, Inflammation	NM_053094.2:3225
Klrc2-mRNA	-0.269	0.377	-1.01	0.469	0.83	0.497	1.38	0.495	0.557	lm.nb	CD molecules	NM_010653.4:259
Cd47-mRNA	0.0703	0.102	-0.129	0.269	1.05	0.915	1.21	0.508	0.569	lm.nb	CD molecules, Inflammation, T-Cell Functions, Transporter Functions	NM_010581.3:165
Rorc-mRNA	-0.293	0.423	-1.12	0.537	0.816	0.459	1.45	0.508	0.569	lm.nb	Adaptive, T-Cell Functions	NM_011281.2:648
Tpsab1-mRNA	0.291	0.423	-0.537	1.12	1.22	0.689	2.17	0.51	0.57	lm.nb		NM_031187.4:663
Ets1-mRNA	0.087	0.127	-0.162	0.336	1.06	0.894	1.26	0.513	0.572	lm.nb	Apoptosis, Cell Cycle, Senescence	NM_001038642.1:740
Traf6-mRNA	0.0739	0.109	-0.14	0.287	1.05	0.908	1.22	0.517	0.575	loglinear	Cytokines & Receptors, Innate, Interleukins, T-Cell Functions, TLR	NM_009424.2:980
Jun-mRNA	0.101	0.149	-0.192	0.394	1.07	0.876	1.31	0.518	0.575	lm.nb	Apoptosis, Pathogen Response	NM_010591.2:2212
Mef2c-mRNA	-0.124	0.184	-0.485	0.237	0.917	0.714	1.18	0.519	0.575	lm.nb	Apoptosis, B-Cell Functions, Humoral	NM_001170537.1:4341
Ifnar2-mRNA	0.0653	0.0977	-0.126	0.257	1.05	0.916	1.19	0.522	0.578	lm.nb	Cytokines & Receptors, Interferon	NM_001110498.1:725
Cd1d1-mRNA	0.198	0.298	-0.386	0.781	1.15	0.765	1.72	0.525	0.58	lm.nb	Antigen Processing, CD molecules, Innate, Interleukins, Macrophage Functions, MHC, T-Cell Functions	NM_007639.3:1340
Bcl6-mRNA	0.154	0.235	-0.308	0.615	1.11	0.808	1.53	0.532	0.587	lm.nb	B-Cell Functions, Inflammation, T-Cell Functions	NM_009744.3:185
Ticam1-mRNA	0.15	0.232	-0.304	0.605	1.11	0.81	1.52	0.535	0.588	lm.nb	B-Cell Functions, Chemokines & Receptors, Inflammation, Innate, Interleukins, Pathogen Response, TLR, Transporter Functions	NM_174989.4:2159
Cma1-mRNA	-0.253	0.391	-1.02	0.513	0.839	0.493	1.43	0.535	0.588	lm.nb	Adaptive, Cancer Progression, Inflammation, Interleukins, T-Cell Functions	NM_010780.2:860
Pecam1-mRNA	0.113	0.177	-0.234	0.461	1.08	0.85	1.38	0.541	0.594	lm.nb	Adhesion, CD molecules, Leukocyte Functions, Transporter Functions	NM_008816.2:1100
Il11ra1-mRNA	0.113	0.178	-0.236	0.463	1.08	0.849	1.38	0.542	0.594	lm.nb	Cytokines & Receptors, Interleukins, NK Cell Functions	NM_010549.3:22
Fos-mRNA	0.217	0.344	-0.456	0.89	1.16	0.729	1.85	0.545	0.596	lm.nb	Inflammation, Innate, Pathogen Response	NM_010234.2:1330
Kit-mRNA	0.17	0.278	-0.375	0.714	1.13	0.771	1.64	0.558	0.608	lm.nb	CD molecules, Cytokines & Receptors	NM_001122733.1:4275
Colec12-mRNA	-0.24	0.399	-1.02	0.543	0.847	0.492	1.46	0.565	0.615	lm.nb	Innate, Transporter Functions	NM_130449.2:736
Ccl21a-mRNA	0.323	0.553	-0.761	1.41	1.25	0.59	2.65	0.575	0.625	lm.nb	Chemokines & Receptors	NM_011124.4:170
Siglec1-mRNA	0.306	0.53	-0.733	1.34	1.24	0.602	2.54	0.58	0.629	lm.nb	Adhesion, CD molecules, Transporter Functions	NM_011426.3:4550
Psmd7-mRNA	0.0634	0.112	-0.156	0.283	1.04	0.898	1.22	0.587	0.635	lm.nb	CD molecules	NM_010817.2:1424
Cd55-mRNA	0.0829	0.15	-0.212	0.378	1.06	0.863	1.3	0.597	0.645	lm.nb	CD molecules, Complement Pathway, Innate	NM_010016.2:1058
Cd38-mRNA	0.148	0.271	-0.383	0.678	1.11	0.767	1.6	0.6	0.647	lm.nb	Apoptosis, B-Cell Functions, CD molecules	NM_007646.4:1490
Smad2-mRNA	-0.0605	0.111	-0.278	0.157	0.959	0.825	1.12	0.601	0.647	lm.nb	Cancer Progression	NM_010754.4:880
Cd81-mRNA	0.0779	0.145	-0.206	0.362	1.06	0.867	1.29	0.606	0.651	lm.nb	B-Cell Functions, CD molecules	NM_133655.2:575
Tollip-mRNA	0.0377	0.0704	-0.1	0.176	1.03	0.933	1.13	0.607	0.651	loglinear	Inflammation, Innate, Interleukins	NM_023764.3:260
Tab1-mRNA	0.118	0.225	-0.324	0.559	1.09	0.799	1.47	0.615	0.658	lm.nb	Basic Cell Functions, Innate	NM_025609.2:570
Klrc1-mRNA	0.216	0.42	-0.607	1.04	1.16	0.657	2.05	0.621	0.664	lm.nb	CD molecules, NK Cell Functions	NM_001136068.1:68
Col1a1-mRNA	-0.187	0.367	-0.906	0.531	0.878	0.534	1.44	0.623	0.665	lm.nb	Cancer Progression, Transporter Functions	NM_007742.3:215
Itch-mRNA	-0.0567	0.112	-0.275	0.162	0.961	0.826	1.12	0.625	0.665	lm.nb	Chemokines & Receptors, Innate, T-Cell Functions	NM_008395.2:575
Adora2a-mRNA	-0.103	0.207	-0.508	0.303	0.931	0.703	1.23	0.633	0.673	lm.nb	Apoptosis, Inflammation	NM_009630.2:2306
Klra6-mRNA	0.585	1.19	-1.74	2.91	1.5	0.299	7.52	0.635	0.674	lm.nb	Adhesion, NK Cell Functions	NM_008464.2:880
Tbk1-mRNA	0.0628	0.131	-0.194	0.319	1.04	0.874	1.25	0.644	0.683	lm.nb	Innate, Interferon, Pathogen Response, TLR	NM_019786.4:440
Cd28-mRNA	-0.159	0.339	-0.824	0.506	0.895	0.565	1.42	0.651	0.689	lm.nb	Adaptive, B-Cell Functions, CD molecules, Humoral, Inflammation, Interleukins, T-Cell Functions	NM_007642.4:3304
Ada-mRNA	0.0262	0.0616	-0.0944	0.147	1.02	0.937	1.11	0.681	0.719	loglinear	Adhesion, B-Cell Functions, T-Cell Functions	NM_007398.3:795
Gpi1-mRNA	0.0387	0.0982	-0.154	0.231	1.03	0.899	1.17	0.704	0.741	lm.nb	Apoptosis, Cytokines & Receptors, Humoral	NM_008155.4:1540
Lamp2-mRNA	-0.0409	0.104	-0.245	0.164	0.972	0.844	1.12	0.705	0.742	loglinear	CD molecules	NM_001017959.1:908
Ltbr-mRNA	-0.0459	0.126	-0.294	0.202	0.969	0.816	1.15	0.726	0.762	lm.nb	Apoptosis, TNF Superfamily	NM_010736.3:1962
Cd59b-mRNA	0.0988	0.28	-0.45	0.648	1.07	0.732	1.57	0.733	0.769	lm.nb	Apoptosis, Complement Pathway, T-Cell Functions	NM_181858.1:322
Ecsit-mRNA	-0.0432	0.129	-0.295	0.209	0.97	0.815	1.16	0.746	0.78	loglinear	Innate	NM_001253897.1:348
Tigit-mRNA	0.114	0.356	-0.585	0.812	1.08	0.667	1.76	0.758	0.791	lm.nb	Interleukins, T-Cell Functions	NM_001146325.1:730
Atg12-mRNA	0.0339	0.107	-0.177	0.244	1.02	0.885	1.18	0.761	0.793	loglinear	Innate, Transporter Functions	NM_026217.1:1800
Il6st-mRNA	-0.0229	0.0729	-0.166	0.12	0.984	0.891	1.09	0.762	0.793	loglinear	Adaptive, CD molecules, Cytokines & Receptors, Inflammation, Interleukins, T-Cell Functions	NM_010560.2:2325
Hmgb1-mRNA	0.0351	0.115	-0.19	0.26	1.02	0.877	1.2	0.768	0.797	lm.nb	Adaptive, Apoptosis, Inflammation, Innate, Pathogen Response	NM_010439.3:1574
Tfe3-mRNA	0.0342	0.117	-0.195	0.263	1.02	0.874	1.2	0.777	0.805	loglinear	Humoral	NM_172472.3:2715
Ly96-mRNA	0.031	0.106	-0.177	0.239	1.02	0.885	1.18	0.777	0.805	lm.nb	Humoral, Inflammation, Innate, Pathogen Response	NM_001159711.1:64
Creb5-mRNA	-0.0687	0.245	-0.548	0.411	0.953	0.684	1.33	0.786	0.812	lm.nb	Adaptive, Inflammation	NM_172728.2:2415
Nup107-mRNA	0.0482	0.184	-0.312	0.408	1.03	0.806	1.33	0.8	0.824	lm.nb	Transporter Functions	NM_134010.2:200
Ccl11-mRNA	0.155	0.591	-1	1.31	1.11	0.499	2.48	0.8	0.824	lm.nb	Adaptive, Cancer Progression, Chemokines & Receptors, Cytokines & Receptors, Inflammation, T-Cell Functions	NM_011330.3:430
Ceacam1-mRNA	0.113	0.442	-0.753	0.978	1.08	0.593	1.97	0.805	0.827	lm.nb	Cancer Progression, CD molecules	NM_001039185.1:294
Tgfbr2-mRNA	0.0242	0.0973	-0.166	0.215	1.02	0.891	1.16	0.81	0.831	lm.nb	Apoptosis, Cancer Progression	NM_009371.2:475
Cd36-mRNA	0.0739	0.348	-0.608	0.755	1.05	0.656	1.69	0.837	0.857	lm.nb	Cancer Progression, CD molecules, Innate, Transporter Functions	NM_007643.3:1520
Bax-mRNA	0.0188	0.112	-0.201	0.238	1.01	0.87	1.18	0.871	0.891	lm.nb	Apoptosis, Transporter Functions	NM_007527.3:735
Map2k1-mRNA	-0.0176	0.113	-0.239	0.204	0.988	0.847	1.15	0.88	0.898	lm.nb	Adhesion, Cell Cycle, Innate, Senescence, Transporter Functions	NM_008927.3:1695
Slc7a11-mRNA	0.0337	0.221	-0.399	0.466	1.02	0.759	1.38	0.882	0.899	lm.nb	Transporter Functions	NM_011990.2:1700
Il23a-mRNA	0.0458	0.313	-0.568	0.66	1.03	0.674	1.58	0.887	0.903	lm.nb	Adaptive, Cytokines & Receptors, Innate, Interleukins, Macrophage Functions, NK Cell Functions, T-Cell Functions	NM_031252.1:360
Thbd-mRNA	0.0561	0.404	-0.736	0.848	1.04	0.601	1.8	0.893	0.907	lm.nb	CD molecules	NM_009378.3:2845
Pml-mRNA	-0.0117	0.103	-0.214	0.191	0.992	0.862	1.14	0.913	0.925	lm.nb	Apoptosis, Cell Cycle, MHC	NM_008884.5:616
Vhl-mRNA	0.0229	0.236	-0.439	0.485	1.02	0.737	1.4	0.925	0.934	lm.nb	Cancer Progression	NM_009507.3:820
Cx3cr1-mRNA	0.0217	0.227	-0.423	0.466	1.02	0.746	1.38	0.926	0.934	lm.nb	Chemokines & Receptors, Cytokines & Receptors, Macrophage Functions, Microglial Functions	NM_009987.3:2696
Cd44-mRNA	0.0141	0.148	-0.275	0.303	1.01	0.826	1.23	0.926	0.934	loglinear	Cancer Progression, Cytokines & Receptors, Transporter Functions	NM_009851.2:112
Stat5b-mRNA	0.00859	0.125	-0.236	0.254	1.01	0.849	1.19	0.947	0.953	lm.nb	B-Cell Functions, Cell Cycle, Interleukins, NK Cell Functions, T-Cell Functions	NM_011489.3:4855
Jak3-mRNA	-0.00733	0.121	-0.244	0.23	0.995	0.844	1.17	0.953	0.958	lm.nb	B-Cell Functions, Cytokines & Receptors, Innate, Interleukins, T-Cell Functions	NM_010589.5:145
Muc1-mRNA	0.00493	0.125	-0.239	0.249	1	0.847	1.19	0.969	0.973	lm.nb	Apoptosis, CD molecules, Cell Cycle	NM_013605.1:1445
Il22ra1-mRNA	-0.0036	0.185	-0.367	0.36	0.998	0.775	1.28	0.985	0.987	lm.nb	Chemokines & Receptors	NM_178257.1:685
Cd200-mRNA	0.00228	0.203	-0.396	0.4	1	0.76	1.32	0.991	0.991	lm.nb	CD molecules	NM_010818.3:686
