# Supplementary material for: T-cell stimulating vaccines empower CD3 bispecific antibody therapy in solid tumors
Source: Nat Commun. 2024 Jan 2;15:48. doi: 10.1038/s41467-023-44308-6 (PMC10761684; doi:10.1038/s41467-023-44308-6)
Supplement: Supplementary file 5 — Supplementary Data 2 [file 41467_2023_44308_MOESM5_ESM.xlsx]

## Sheet: Sheet1
	Log2 fold change	std error (log2)	Lower confidence limit (log2)	Upper confidence limit (log2)	Linear fold change	Lower confidence limit (linear)	Upper confidence limit (linear)	P-value	BH.p.value	method	Gene.sets	probe.ID
Klrk1-mRNA	3.81	0.2	3.42	4.2	14	10.7	18.4	1.36e-06	0.000213	lm.nb	CD molecules, MHC, NK Cell Functions	NM_001083322.1:144
Ctsw-mRNA	4.3	0.226	3.86	4.75	19.7	14.5	26.9	1.37e-06	0.000213	lm.nb	CD molecules	NM_009985.4:190
Il7r-mRNA	3.53	0.186	3.17	3.89	11.6	8.97	14.9	1.38e-06	0.000213	lm.nb	B-Cell Functions, CD molecules, Cytokines & Receptors, T-Cell Functions	NM_008372.3:1020
Cxcr3-mRNA	5.31	0.285	4.75	5.87	39.6	26.9	58.3	1.55e-06	0.000213	lm.nb	Adaptive, CD molecules, Chemokines & Receptors, Cytokines & Receptors, Innate, T-Cell Functions	NM_009910.2:605
Ikzf1-mRNA	2.78	0.154	2.48	3.08	6.86	5.57	8.46	1.85e-06	0.000213	lm.nb	B-Cell Functions, NK Cell Functions, T-Cell Functions	NM_001025597.1:4420
Ccl5-mRNA	5.46	0.309	4.85	6.06	43.9	28.9	66.7	2.1e-06	0.000213	lm.nb	Adaptive, Cancer Progression, Chemokines & Receptors, Dendritic Cell Functions, Inflammation, Innate, Macrophage Functions, NK Cell Functions, T-Cell Functions, Transporter Functions	NM_013653.3:240
Spn-mRNA	3.66	0.219	3.24	4.09	12.7	9.43	17.1	2.87e-06	0.000225	lm.nb	Adhesion, Apoptosis, CD molecules, T-Cell Functions	NM_001037810.1:726
Runx3-mRNA	2.47	0.149	2.18	2.76	5.53	4.52	6.77	3.06e-06	0.000225	lm.nb	Apoptosis, Cell Cycle, Interferon	NM_019732.2:803
Cfi-mRNA	-3.12	0.191	-3.49	-2.74	0.115	0.089	0.149	3.33e-06	0.000225	lm.nb	Complement Pathway, Innate	NM_007686.2:421
Ets1-mRNA	1.6	0.1	1.4	1.79	3.03	2.64	3.47	3.81e-06	0.000231	loglinear	Apoptosis, Cell Cycle, Senescence	NM_001038642.1:740
Thy1-mRNA	3.36	0.223	2.92	3.79	10.3	7.58	13.9	5.38e-06	0.000253	lm.nb	Adhesion, CD molecules, T-Cell Functions	NM_009382.3:425
Il12rb2-mRNA	4.49	0.299	3.91	5.08	22.5	15	33.8	5.46e-06	0.000253	lm.nb	Cytokines & Receptors, Interferon, T-Cell Functions	NM_008354.3:1395
Itgal-mRNA	2.43	0.162	2.11	2.74	5.37	4.31	6.7	5.56e-06	0.000253	lm.nb	Adhesion, CD molecules, Leukocyte Functions, T-Cell Functions	NM_008400.2:950
Ltb-mRNA	3.11	0.209	2.7	3.52	8.63	6.5	11.5	5.81e-06	0.000253	lm.nb	Cytokines & Receptors, Interleukins, TNF Superfamily	NM_008518.2:163
Hcst-mRNA	3.42	0.241	2.95	3.89	10.7	7.71	14.9	7.72e-06	0.000291	lm.nb	Basic Cell Functions	NM_011827.3:166
Il21r-mRNA	2.84	0.202	2.45	3.24	7.17	5.45	9.44	8.12e-06	0.000291	lm.nb	CD molecules, Cytokines & Receptors	NM_021887.1:619
Cd69-mRNA	2.51	0.179	2.16	2.86	5.7	4.47	7.27	8.15e-06	0.000291	lm.nb	B-Cell Functions, Macrophage Functions	NM_001033122.3:1370
Itga4-mRNA	3.36	0.246	2.88	3.84	10.3	7.36	14.4	9.6e-06	0.000298	lm.nb	Adhesion, CD molecules, Leukocyte Functions	NM_010576.3:6600
Cd48-mRNA	3.37	0.249	2.88	3.85	10.3	7.34	14.5	1.03e-05	0.000298	lm.nb	CD molecules, T-Cell Functions	NM_007649.4:370
Gpr183-mRNA	3.7	0.275	3.16	4.24	13	8.92	18.8	1.05e-05	0.000298	lm.nb	B-Cell Functions, Humoral	NM_183031.2:238
Spp1-mRNA	-2.26	0.17	-2.59	-1.93	0.209	0.166	0.263	1.12e-05	0.000298	lm.nb	Adhesion, Apoptosis, Cytokines & Receptors, T-Cell Functions	NM_009263.3:420
Stat4-mRNA	3.41	0.257	2.9	3.91	10.6	7.48	15	1.14e-05	0.000298	lm.nb	Adaptive, Cytokines & Receptors, T-Cell Functions	NM_011487.4:1816
Fyn-mRNA	3.23	0.248	2.74	3.71	9.37	6.69	13.1	1.25e-05	0.000298	lm.nb	Transporter Functions	NM_008054.2:1030
Cxcl5-mRNA	-3.95	0.303	-4.55	-3.36	0.0645	0.0427	0.0974	1.26e-05	0.000298	lm.nb	Chemokines & Receptors, Cytokines & Receptors, Inflammation, Leukocyte Functions	NM_009141.2:565
Mfge8-mRNA	-1.27	0.0974	-1.46	-1.08	0.416	0.364	0.474	1.27e-05	0.000298	loglinear	Adhesion, Apoptosis, Transporter Functions	NM_008594.2:1357
Prf1-mRNA	3.3	0.254	2.8	3.8	9.85	6.98	13.9	1.28e-05	0.000298	lm.nb		NM_011073.2:1350
Tigit-mRNA	3.21	0.249	2.72	3.7	9.24	6.59	13	1.35e-05	0.000302	lm.nb	Interleukins, T-Cell Functions	NM_001146325.1:730
Mapk3-mRNA	-1.02	0.0802	-1.18	-0.864	0.493	0.442	0.55	1.45e-05	0.000302	loglinear	Apoptosis, Cell Cycle, Innate, Interleukins	NM_011952.2:825
Zap70-mRNA	3.9	0.307	3.29	4.5	14.9	9.81	22.6	1.46e-05	0.000302	lm.nb	T-Cell Functions	NM_009539.2:1030
Slamf7-mRNA	3.15	0.249	2.66	3.63	8.86	6.32	12.4	1.49e-05	0.000302	lm.nb	CD molecules, Innate, NK Cell Functions	NM_144539.5:750
Ifng-mRNA	3.75	0.302	3.16	4.34	13.5	8.94	20.3	1.67e-05	0.000327	lm.nb	Adaptive, Chemokines & Receptors, Cytokines & Receptors, Humoral, Interleukins, Pathogen Response, Senescence, T-Cell Functions, Transporter Functions	NM_008337.1:95
Cd247-mRNA	3.35	0.273	2.82	3.88	10.2	7.04	14.8	1.76e-05	0.000335	lm.nb	CD molecules, NK Cell Functions, T-Cell Functions	NM_001113391.2:215
Ctla4-mRNA	4.33	0.377	3.59	5.07	20.1	12	33.5	2.65e-05	0.000488	lm.nb	B-Cell Functions, CD molecules, T-Cell Functions	NM_009843.3:1475
Pvrl2-mRNA	-1.46	0.131	-1.72	-1.2	0.364	0.304	0.435	3.17e-05	0.000553	lm.nb	Adhesion, NK Cell Functions, T-Cell Functions	NM_001159724.1:984
Il2ra-mRNA	2.28	0.206	1.88	2.69	4.86	3.68	6.43	3.19e-05	0.000553	lm.nb	Adaptive, B-Cell Functions, CD molecules, Inflammation, T-Cell Functions	NM_008367.2:325
Lck-mRNA	5	0.458	4.1	5.89	32	17.2	59.5	3.49e-05	0.000576	lm.nb	Apoptosis, B-Cell Functions, T-Cell Functions	NM_010693.2:1180
Ptprc-mRNA	1.86	0.17	1.52	2.19	3.62	2.87	4.56	3.51e-05	0.000576	lm.nb	B-Cell Functions, CD molecules, Cytokines & Receptors, T-Cell Functions	NM_011210.3:2320
Tbx21-mRNA	4.2	0.391	3.43	4.97	18.4	10.8	31.2	3.83e-05	0.000602	lm.nb	Adaptive, T-Cell Functions	NM_019507.1:625
Klrd1-mRNA	4.65	0.433	3.8	5.5	25.1	13.9	45.3	3.86e-05	0.000602	lm.nb	NK Cell Functions	NM_010654.2:434
Il2rb-mRNA	3.6	0.343	2.93	4.28	12.2	7.63	19.4	4.37e-05	0.000628	lm.nb	CD molecules, Cytokines & Receptors, Interleukins, NK Cell Functions	NM_008368.3:2365
Cyfip2-mRNA	3.11	0.297	2.53	3.69	8.65	5.78	12.9	4.43e-05	0.000628	lm.nb	Adhesion, Apoptosis, Innate	NM_001252459.1:1136
Gzmb-mRNA	4.38	0.418	3.56	5.2	20.8	11.8	36.7	4.44e-05	0.000628	lm.nb	Apoptosis, T-Cell Functions	NM_013542.2:1020
Selplg-mRNA	2.33	0.223	1.9	2.77	5.04	3.73	6.83	4.46e-05	0.000628	lm.nb	Adhesion, CD molecules, Leukocyte Functions	NM_009151.3:1712
Mapk11-mRNA	-1.61	0.155	-1.92	-1.31	0.327	0.265	0.403	4.54e-05	0.000628	lm.nb	Basic Cell Functions, Innate	NM_011161.5:396
Ly9-mRNA	3.99	0.391	3.23	4.76	15.9	9.36	27.1	5.13e-05	0.000694	lm.nb	Adhesion, CD molecules	NM_008534.2:1190
Cd3d-mRNA	5.17	0.509	4.17	6.17	36	18	71.9	5.32e-05	0.000703	lm.nb	CD molecules, T-Cell Functions	NM_013487.2:289
Il2rg-mRNA	2.41	0.243	1.93	2.88	5.31	3.81	7.39	6.16e-05	0.000797	lm.nb	B-Cell Functions, CD molecules, Cytokines & Receptors, Interleukins, T-Cell Functions	NM_013563.3:1226
Cd81-mRNA	-1.78	0.183	-2.14	-1.42	0.291	0.227	0.373	6.72e-05	0.000843	lm.nb	B-Cell Functions, CD molecules	NM_133655.2:575
Cd5-mRNA	5.63	0.579	4.49	6.76	49.5	22.5	109	6.79e-05	0.000843	lm.nb	Apoptosis, CD molecules, T-Cell Functions	NM_007650.3:1395
Ccl4-mRNA	2.34	0.244	1.86	2.82	5.06	3.63	7.06	7.42e-05	0.000899	lm.nb	Adaptive, Chemokines & Receptors, Cytokines & Receptors, Inflammation, Leukocyte Functions, NK Cell Functions, Transporter Functions	NM_013652.1:140
Klrc1-mRNA	4.3	0.452	3.42	5.19	19.8	10.7	36.5	7.62e-05	0.000899	lm.nb	CD molecules, NK Cell Functions	NM_001136068.1:68
Ikbke-mRNA	-0.941	0.0989	-1.13	-0.747	0.521	0.455	0.596	7.69e-05	0.000899	loglinear	Apoptosis, Innate	NM_019777.3:618
Amica1-mRNA	2.09	0.221	1.66	2.53	4.27	3.16	5.76	7.89e-05	0.000905	lm.nb	Adhesion, Transporter Functions	NM_001005421.4:1002
Smad3-mRNA	-1.35	0.145	-1.64	-1.07	0.392	0.322	0.477	8.61e-05	0.000946	lm.nb	Cancer Progression	NM_016769.3:1845
Tirap-mRNA	-0.982	0.105	-1.19	-0.776	0.506	0.439	0.584	8.64e-05	0.000946	loglinear	B-Cell Functions, Chemokines & Receptors, Inflammation, Innate, Interleukins, TLR	NM_001177846.1:254
Cxcr6-mRNA	6.11	0.659	4.82	7.41	69.3	28.3	170	8.86e-05	0.000946	lm.nb	CD molecules, Chemokines & Receptors, Innate	NM_030712.4:650
Gzmk-mRNA	8.74	0.943	6.9	10.6	429	119	1540	8.87e-05	0.000946	lm.nb	Innate	NM_008196.1:302
Rela-mRNA	-0.673	0.074	-0.818	-0.528	0.627	0.567	0.694	9.94e-05	0.00104	loglinear	Innate, Interleukins, Pathogen Response	NM_009045.4:645
Fasl-mRNA	4.35	0.48	3.4	5.29	20.3	10.6	39	0.000102	0.00105	lm.nb	Adaptive, Cytokines & Receptors, Inflammation, T-Cell Functions, TNF Superfamily	NM_010177.3:645
Bcl2-mRNA	-1.83	0.207	-2.23	-1.42	0.282	0.213	0.373	0.000116	0.00118	lm.nb	B-Cell Functions, Innate, T-Cell Functions	NM_009741.3:1844
Havcr2-mRNA	2.95	0.341	2.28	3.62	7.73	4.86	12.3	0.000131	0.00131	lm.nb	T-Cell Functions	NM_134250.2:134
Col4a1-mRNA	-1.04	0.121	-1.28	-0.804	0.486	0.413	0.573	0.000134	0.00131	loglinear	Cancer Progression	NM_009931.2:4116
Ltbr-mRNA	-1.31	0.152	-1.6	-1.01	0.404	0.329	0.497	0.000137	0.00132	lm.nb	Apoptosis, TNF Superfamily	NM_010736.3:1962
Lag3-mRNA	3.3	0.387	2.54	4.06	9.86	5.83	16.7	0.000142	0.00135	lm.nb	CD molecules, Interleukins, MHC, NK Cell Functions, T-Cell Functions	NM_008479.1:1700
Rora-mRNA	2.12	0.253	1.63	2.62	4.36	3.09	6.15	0.000155	0.00145	lm.nb	Macrophage Functions, T-Cell Functions	NM_013646.1:1045
Gfi1-mRNA	1.81	0.217	1.38	2.23	3.5	2.6	4.7	0.000165	0.0015	lm.nb	Interleukins, T-Cell Functions, TLR	NM_010278.2:1875
Stat5b-mRNA	1.07	0.129	0.816	1.32	2.1	1.76	2.5	0.000169	0.0015	lm.nb	B-Cell Functions, Cell Cycle, Interleukins, NK Cell Functions, T-Cell Functions	NM_011489.3:4855
Erbb2-mRNA	-1.57	0.19	-1.94	-1.2	0.337	0.26	0.436	0.00017	0.0015	lm.nb	Cancer Progression, Cytokines & Receptors	NM_001003817.1:1395
Cd99-mRNA	-0.785	0.0952	-0.972	-0.599	0.58	0.51	0.66	0.000172	0.0015	loglinear	CD molecules	NM_025584.2:716
Jak1-mRNA	1.32	0.16	1.01	1.63	2.49	2.01	3.1	0.000173	0.0015	lm.nb	Chemokines & Receptors, Cytokines & Receptors, Innate, T-Cell Functions	NM_146145.2:4080
Gata3-mRNA	2.15	0.262	1.63	2.66	4.43	3.1	6.32	0.000179	0.00152	loglinear	Adaptive, T-Cell Functions	NM_008091.3:1943
Klra4-mRNA	-2.27	0.277	-2.81	-1.73	0.207	0.142	0.302	0.00018	0.00152	lm.nb	Adhesion, NK Cell Functions	NM_010649.3:169
Pdgfc-mRNA	-1.03	0.127	-1.27	-0.779	0.491	0.413	0.583	0.000187	0.00156	lm.nb	Basic Cell Functions	NM_019971.2:1165
Klrc2-mRNA	3.16	0.392	2.39	3.93	8.93	5.25	15.2	0.000194	0.0016	lm.nb	CD molecules	NM_010653.4:259
Pdcd1-mRNA	5.3	0.66	4.01	6.6	39.5	16.1	96.7	0.000199	0.00161	lm.nb	Apoptosis, CD molecules, Humoral, T-Cell Functions	NM_008798.1:1134
Cd37-mRNA	2.6	0.325	1.96	3.23	6.05	3.89	9.4	0.000204	0.00163	lm.nb	B-Cell Functions, CD molecules, Humoral	NM_007645.4:180
Batf-mRNA	2.3	0.29	1.73	2.87	4.92	3.32	7.31	0.000215	0.0017	lm.nb		NM_016767.2:750
Alcam-mRNA	-1.13	0.145	-1.42	-0.848	0.456	0.375	0.556	0.000233	0.0018	lm.nb	Adhesion, CD molecules	NM_009655.1:2605
Cd3e-mRNA	5.05	0.647	3.78	6.31	33	13.7	79.5	0.000234	0.0018	lm.nb	CD molecules, Interferon, Interleukins, T-Cell Functions	NM_007648.4:380
Anxa1-mRNA	-0.925	0.119	-1.16	-0.692	0.527	0.448	0.619	0.000237	0.0018	loglinear	Cell Cycle, Inflammation, T-Cell Functions, Transporter Functions	NM_010730.2:400
Icos-mRNA	4.21	0.543	3.14	5.27	18.5	8.82	38.6	0.000244	0.00183	lm.nb	CD molecules, T-Cell Functions	NM_017480.1:142
Il16-mRNA	2.84	0.368	2.12	3.56	7.15	4.34	11.8	0.000248	0.00184	lm.nb	Chemokines & Receptors, Cytokines & Receptors, Interleukins, Leukocyte Functions	NM_010551.3:3095
Gzma-mRNA	3.82	0.497	2.85	4.79	14.1	7.19	27.7	0.000253	0.00186	lm.nb	Apoptosis	NM_010370.2:188
Ambp-mRNA	-2.83	0.371	-3.56	-2.11	0.14	0.0847	0.232	0.000263	0.0019	lm.nb	Transporter Functions	NM_007443.3:410
Nfatc3-mRNA	1.03	0.137	0.757	1.29	2.04	1.69	2.45	0.00029	0.00205	loglinear		NM_010901.2:2260
Cx3cr1-mRNA	1.9	0.254	1.41	2.4	3.74	2.65	5.27	0.00029	0.00205	lm.nb	Chemokines & Receptors, Cytokines & Receptors, Macrophage Functions, Microglial Functions	NM_009987.3:2696
Vcam1-mRNA	-1.83	0.245	-2.31	-1.35	0.281	0.201	0.392	0.000298	0.00208	lm.nb	Adhesion, CD molecules, Leukocyte Functions, T-Cell Functions	NM_011693.2:1440
Cxcl10-mRNA	-2.31	0.31	-2.92	-1.7	0.202	0.132	0.307	0.000302	0.00209	lm.nb	Adaptive, Chemokines & Receptors, Cytokines & Receptors, Inflammation, Innate, Leukocyte Functions	NM_021274.1:115
Il18r1-mRNA	1.34	0.181	0.989	1.7	2.54	1.99	3.25	0.000308	0.0021	lm.nb	CD molecules, Innate, T-Cell Functions	NM_001161842.1:620
Ccl17-mRNA	-4.38	0.595	-5.55	-3.21	0.048	0.0214	0.108	0.000321	0.00216	lm.nb	Chemokines & Receptors, Cytokines & Receptors, Inflammation, Innate	NM_011332.2:247
Dmbt1-mRNA	-4.64	0.63	-5.87	-3.4	0.0402	0.0171	0.0947	0.000323	0.00216	lm.nb	Innate, Transporter Functions	XM_006507298.1:2054
Ccr5-mRNA	2.47	0.346	1.8	3.15	5.56	3.47	8.89	0.000378	0.0025	lm.nb	Adaptive, CD molecules, Chemokines & Receptors, Cytokines & Receptors, Dendritic Cell Functions, Macrophage Functions, T-Cell Functions, Transporter Functions	NM_009917.5:1340
Muc1-mRNA	-2.04	0.286	-2.6	-1.48	0.244	0.165	0.359	0.000383	0.0025	lm.nb	Apoptosis, CD molecules, Cell Cycle	NM_013605.1:1445
Egr3-mRNA	1.47	0.207	1.06	1.87	2.76	2.09	3.66	0.000394	0.00255	lm.nb	Apoptosis	NM_018781.2:518
Prdm1-mRNA	1.23	0.174	0.888	1.57	2.34	1.85	2.97	0.000403	0.00258	lm.nb	B-Cell Functions	NM_007548.3:1440
Itgb2-mRNA	1.87	0.266	1.34	2.39	3.65	2.54	5.24	0.000423	0.00268	lm.nb	CD molecules, Humoral, Inflammation, Leukocyte Functions, NK Cell Functions, T-Cell Functions, Transporter Functions	NM_008404.4:2542
Fas-mRNA	-1.38	0.198	-1.77	-0.991	0.385	0.294	0.503	0.000432	0.0027	lm.nb	B-Cell Functions, CD molecules, Inflammation, T-Cell Functions, TNF Superfamily , Transporter Functions	NM_007987.2:596
Csf3-mRNA	-4.07	0.585	-5.22	-2.93	0.0593	0.0268	0.131	0.000437	0.00271	lm.nb	Cytokines & Receptors	NM_009971.1:830
Pik3cd-mRNA	1.98	0.287	1.42	2.55	3.95	2.68	5.84	0.000455	0.00279	lm.nb	Inflammation, Innate	XM_003945690.1:4648
Cd3g-mRNA	5.67	0.822	4.06	7.28	50.9	16.7	156	0.000459	0.00279	lm.nb	Apoptosis, CD molecules, T-Cell Functions, Transporter Functions	NM_009850.2:430
Cd1d1-mRNA	1.89	0.276	1.34	2.43	3.69	2.54	5.38	0.000485	0.00291	lm.nb	Antigen Processing, CD molecules, Innate, Interleukins, Macrophage Functions, MHC, T-Cell Functions	NM_007639.3:1340
Lcp1-mRNA	1.39	0.204	0.99	1.79	2.62	1.99	3.46	0.000493	0.00291	lm.nb	T-Cell Functions, Transporter Functions	NM_001247984.1:3344
Tnfrsf18-mRNA	2.34	0.344	1.67	3.01	5.06	3.17	8.07	0.000493	0.00291	lm.nb	Apoptosis, TNF Superfamily	NM_009400.2:840
Oasl1-mRNA	-1.32	0.196	-1.71	-0.939	0.4	0.306	0.522	0.000515	0.00301	lm.nb	Basic Cell Functions	NM_145209.3:626
St6gal1-mRNA	-0.977	0.145	-1.26	-0.693	0.508	0.417	0.619	0.00052	0.00301	lm.nb	Basic Cell Functions, Humoral	NM_001252506.1:1564
Dock9-mRNA	-0.701	0.105	-0.907	-0.496	0.615	0.533	0.709	0.000543	0.00311	loglinear	Basic Cell Functions	XM_976068.1:360
Sbno2-mRNA	-0.744	0.112	-0.962	-0.525	0.597	0.513	0.695	0.000554	0.00315	lm.nb	Inflammation, Macrophage Functions	NM_183426.1:2656
Il22ra1-mRNA	-2.47	0.373	-3.2	-1.74	0.18	0.109	0.299	0.000572	0.00322	lm.nb	Chemokines & Receptors	NM_178257.1:685
Tfrc-mRNA	-1.15	0.174	-1.49	-0.806	0.451	0.356	0.572	0.000591	0.0033	lm.nb	CD molecules, Transporter Functions	NM_011638.3:1930
Pla2g6-mRNA	-1.29	0.197	-1.67	-0.903	0.409	0.313	0.535	0.000606	0.00335	lm.nb	Basic Cell Functions	NM_001199023.1:768
Cdh1-mRNA	-1.4	0.214	-1.82	-0.979	0.379	0.284	0.507	0.000611	0.00335	lm.nb	Cancer Progression, CD molecules	NM_009864.2:1610
Trp53-mRNA	-0.818	0.125	-1.06	-0.572	0.567	0.478	0.672	0.000619	0.00336	loglinear	Apoptosis, Cell Cycle, Senescence, T-Cell Functions	NM_011640.1:1835
Clu-mRNA	-1.36	0.209	-1.77	-0.951	0.389	0.293	0.517	0.00063	0.00339	lm.nb	Apoptosis, Cancer Progression, Innate	NM_013492.2:354
Cd160-mRNA	4.58	0.71	3.19	5.98	24	9.14	63	0.000656	0.0035	lm.nb	CD molecules, MHC	NM_001163496.1:416
Sh2d1a-mRNA	5.48	0.852	3.81	7.15	44.7	14.1	142	0.000665	0.00352	lm.nb	Humoral, NK Cell Functions	NM_011364.3:250
Il10ra-mRNA	1.84	0.287	1.28	2.41	3.59	2.43	5.3	0.000678	0.00355	lm.nb	CD molecules	NM_008348.2:75
Card11-mRNA	2.91	0.455	2.02	3.8	7.53	4.06	14	0.000683	0.00355	lm.nb	B-Cell Functions, Cytokines & Receptors, Interleukins, T-Cell Functions	NM_175362.2:545
Ccl20-mRNA	-3.3	0.517	-4.31	-2.29	0.101	0.0502	0.204	0.000689	0.00355	lm.nb	Chemokines & Receptors, Cytokines & Receptors, Inflammation	NM_016960.1:120
Tgfb3-mRNA	-1.6	0.254	-2.1	-1.1	0.329	0.233	0.465	0.00074	0.00377	lm.nb	Apoptosis, T-Cell Functions	NM_009368.2:2410
Raet1c-mRNA	-1.35	0.215	-1.77	-0.932	0.392	0.293	0.524	0.000744	0.00377	lm.nb	Basic Cell Functions	NM_009018.1:548
Mst1r-mRNA	-2.02	0.322	-2.66	-1.39	0.246	0.159	0.381	0.000755	0.00379	lm.nb	CD molecules, Innate	NM_009074.1:3135
Cd2-mRNA	4.32	0.689	2.97	5.67	19.9	7.82	50.9	0.000769	0.00383	lm.nb	CD molecules, NK Cell Functions, T-Cell Functions	XM_006500959.1:82
Cd27-mRNA	5.49	0.884	3.76	7.23	45.1	13.6	150	0.000803	0.00395	lm.nb	B-Cell Functions, CD molecules, T-Cell Functions, TNF Superfamily	NM_001033126.2:235
Ikbkg-mRNA	-0.791	0.127	-1.04	-0.541	0.578	0.486	0.687	0.000806	0.00395	lm.nb	B-Cell Functions, Innate	NM_178590.2:525
Rorc-mRNA	-3.21	0.521	-4.24	-2.19	0.108	0.053	0.219	0.000835	0.00406	lm.nb	Adaptive, T-Cell Functions	NM_011281.2:648
Dll4-mRNA	-1.21	0.197	-1.59	-0.822	0.433	0.331	0.565	0.000851	0.00411	lm.nb	Cancer Progression	NM_019454.2:542
Chil3-mRNA	3.54	0.588	2.39	4.69	11.7	5.24	25.9	0.000941	0.00451	lm.nb	Basic Cell Functions	NM_009892.2:823
Cd6-mRNA	5.31	0.885	3.58	7.05	39.8	12	133	0.000962	0.00457	lm.nb	Adhesion, CD molecules	NM_001037801.2:1315
Il34-mRNA	-1.35	0.227	-1.79	-0.902	0.393	0.289	0.535	0.00102	0.00481	lm.nb	Cytokines & Receptors, Inflammation, Innate, Macrophage Functions	NM_001135100.1:848
Rrad-mRNA	1.54	0.261	1.03	2.05	2.9	2.04	4.13	0.00106	0.00497	lm.nb	Basic Cell Functions	NM_019662.2:1439
Lcn2-mRNA	-2.86	0.495	-3.83	-1.89	0.138	0.0703	0.27	0.00117	0.00541	lm.nb	Apoptosis, Innate, Transporter Functions	NM_008491.1:190
Egfr-mRNA	-1.21	0.21	-1.63	-0.802	0.431	0.324	0.573	0.00117	0.00541	lm.nb	Apoptosis, Cancer Progression	NM_207655.2:1335
Ccl25-mRNA	-1.38	0.239	-1.84	-0.908	0.385	0.279	0.533	0.00119	0.00543	lm.nb	Adaptive, Chemokines & Receptors, Cytokines & Receptors, Inflammation, Leukocyte Functions	NM_009138.3:316
Smpd3-mRNA	-1.94	0.337	-2.6	-1.28	0.261	0.165	0.412	0.0012	0.00545	lm.nb	Cell Cycle	NM_021491.3:1578
Tgfb2-mRNA	-1.13	0.198	-1.51	-0.74	0.458	0.35	0.599	0.00126	0.00563	loglinear	Apoptosis, Cell Cycle, Cytokines & Receptors, T-Cell Functions	NM_009367.1:1685
Itga6-mRNA	-1.34	0.235	-1.8	-0.878	0.396	0.288	0.544	0.00126	0.00563	lm.nb	Adhesion, Apoptosis, CD molecules, Leukocyte Functions	NM_008397.3:910
Cx3cl1-mRNA	-1.79	0.315	-2.4	-1.17	0.29	0.189	0.444	0.00129	0.00571	lm.nb	Chemokines & Receptors, Cytokines & Receptors, Macrophage Functions	NM_009142.3:125
Cd7-mRNA	4.08	0.726	2.66	5.5	16.9	6.3	45.3	0.00136	0.00596	lm.nb	CD molecules, NK Cell Functions	NM_009854.1:234
Ccl22-mRNA	-2.79	0.497	-3.76	-1.82	0.145	0.0737	0.284	0.00136	0.00596	lm.nb	Chemokines & Receptors, Cytokines & Receptors, Humoral, Inflammation	NM_009137.2:1096
Cd8a-mRNA	5.82	1.04	3.78	7.85	56.4	13.8	231	0.00137	0.00597	lm.nb	Adaptive, CD molecules, Innate, T-Cell Functions	NM_001081110.2:355
Gbp5-mRNA	-1.75	0.316	-2.37	-1.13	0.297	0.193	0.456	0.00145	0.00624	lm.nb	Interferon	NM_153564.2:1176
Pparg-mRNA	-1.24	0.224	-1.67	-0.798	0.425	0.313	0.575	0.00148	0.00634	lm.nb	Cytokines & Receptors, Inflammation, Innate, Macrophage Functions, Transporter Functions	NM_011146.1:1060
Cd59b-mRNA	-1.64	0.298	-2.22	-1.06	0.321	0.214	0.481	0.0015	0.00637	loglinear	Apoptosis, Complement Pathway, T-Cell Functions	NM_181858.1:322
Eomes-mRNA	2.43	0.443	1.56	3.3	5.39	2.95	9.84	0.00153	0.00648	lm.nb	Interferon, T-Cell Functions	NM_010136.2:2665
Irf4-mRNA	4.5	0.821	2.89	6.11	22.6	7.4	68.9	0.00155	0.00649	lm.nb	Interleukins, T-Cell Functions, TLR	NM_013674.1:1878
Tnfsf10-mRNA	2.81	0.516	1.8	3.82	7	3.47	14.1	0.0016	0.00666	lm.nb	Apoptosis, CD molecules, Cytokines & Receptors, TNF Superfamily	NM_009425.2:2055
H2-Q10-mRNA	-1.48	0.273	-2.02	-0.946	0.358	0.247	0.519	0.00163	0.00671	lm.nb	Adaptive, Antigen Processing, B-Cell Functions, MHC	NM_010391.4:890
Socs3-mRNA	-0.913	0.168	-1.24	-0.583	0.531	0.422	0.668	0.00163	0.00671	lm.nb	T-Cell Functions	NM_007707.2:585
Inpp5d-mRNA	1.53	0.282	0.973	2.08	2.88	1.96	4.22	0.00165	0.00672	lm.nb	Apoptosis, B-Cell Functions, Interleukins	NM_001110192.1:2186
Map3k5-mRNA	-0.64	0.119	-0.873	-0.407	0.642	0.546	0.754	0.00169	0.00686	lm.nb	Apoptosis, Innate	NM_008580.4:640
Xbp1-mRNA	-0.768	0.143	-1.05	-0.488	0.587	0.484	0.713	0.00171	0.00687	lm.nb		NM_013842.2:825
Myc-mRNA	-0.798	0.149	-1.09	-0.506	0.575	0.47	0.704	0.00172	0.00687	lm.nb	Apoptosis, Cell Cycle, Senescence	NM_010849.4:630
Psmb8-mRNA	1.38	0.259	0.873	1.89	2.61	1.83	3.71	0.00178	0.00708	lm.nb	Antigen Processing	NM_010724.2:362
Nrp1-mRNA	2.17	0.409	1.37	2.98	4.51	2.59	7.87	0.00179	0.00708	lm.nb	Adhesion, CD molecules	NM_008737.2:1190
Pik3cg-mRNA	1.99	0.375	1.26	2.73	3.98	2.39	6.62	0.00182	0.00714	lm.nb	Apoptosis, Inflammation, Innate	NM_020272.2:2890
Cxcl9-mRNA	-2.36	0.445	-3.23	-1.49	0.195	0.106	0.357	0.00184	0.00715	lm.nb	Adaptive, Chemokines & Receptors, Cytokines & Receptors, Inflammation, Innate	NM_008599.2:40
Flt3l-mRNA	1.04	0.196	0.652	1.42	2.05	1.57	2.67	0.00185	0.00715	lm.nb	Cytokines & Receptors, NK Cell Functions	NM_013520.2:529
Bcl2l1-mRNA	-0.961	0.183	-1.32	-0.603	0.514	0.401	0.658	0.00189	0.00728	lm.nb	Apoptosis, Cytokines & Receptors, Innate	NM_009743.4:200
Mapk8-mRNA	-1.07	0.204	-1.47	-0.671	0.476	0.361	0.628	0.0019	0.00728	lm.nb	Adaptive, Apoptosis, Innate, T-Cell Functions	NM_016700.3:970
Klrb1c-mRNA	-2.39	0.458	-3.29	-1.49	0.191	0.102	0.355	0.00197	0.0075	lm.nb	NK Cell Functions	NM_008527.2:47
Cyld-mRNA	0.836	0.16	0.521	1.15	1.78	1.44	2.22	0.002	0.00753	lm.nb	Apoptosis, Cell Cycle, Innate	NM_001276279.1:2200
Ecsit-mRNA	0.518	0.0996	0.323	0.713	1.43	1.25	1.64	0.00201	0.00753	loglinear	Innate	NM_001253897.1:348
Irak2-mRNA	-0.938	0.18	-1.29	-0.584	0.522	0.408	0.667	0.00202	0.00753	lm.nb	Cytokines & Receptors, Innate, Interleukins, TLR	NM_001113553.1:485
Ccl3-mRNA	1.79	0.351	1.11	2.48	3.47	2.15	5.58	0.0022	0.00815	lm.nb	Adaptive, Chemokines & Receptors, Cytokines & Receptors, Humoral, Inflammation, NK Cell Functions, T-Cell Functions, Transporter Functions	NM_011337.1:60
Ncf4-mRNA	0.982	0.193	0.603	1.36	1.97	1.52	2.57	0.00226	0.00829	lm.nb	Basic Cell Functions, Innate	NM_008677.2:741
Cd28-mRNA	1.17	0.231	0.721	1.63	2.25	1.65	3.09	0.00226	0.00829	lm.nb	Adaptive, B-Cell Functions, CD molecules, Humoral, Inflammation, Interleukins, T-Cell Functions	NM_007642.4:3304
Cd14-mRNA	-1.36	0.268	-1.88	-0.833	0.39	0.271	0.561	0.0023	0.00834	lm.nb	CD molecules, Cytokines & Receptors, Inflammation, Innate, Pathogen Response, Transporter Functions	NM_009841.3:235
Cd84-mRNA	1.74	0.344	1.07	2.41	3.34	2.09	5.33	0.0023	0.00834	lm.nb	Adhesion, CD molecules	NM_001252472.1:188
Atf2-mRNA	-0.565	0.112	-0.786	-0.345	0.676	0.58	0.787	0.00238	0.00857	lm.nb	Innate	NM_001284371.1:1392
Syt17-mRNA	-2.16	0.433	-3.01	-1.31	0.223	0.124	0.402	0.00245	0.0087	lm.nb	Transporter Functions	NM_138649.1:1390
Tab1-mRNA	-0.777	0.155	-1.08	-0.472	0.584	0.473	0.721	0.00245	0.0087	lm.nb	Basic Cell Functions, Innate	NM_025609.2:570
Ccr2-mRNA	2.25	0.45	1.37	3.13	4.74	2.58	8.74	0.00246	0.0087	lm.nb	Adaptive, Cancer Progression, CD molecules, Chemokines & Receptors, Cytokines & Receptors, Dendritic Cell Functions, Humoral, Inflammation, Interleukins, Macrophage Functions, T-Cell Functions	NM_009915.2:2965
Vegfc-mRNA	-0.796	0.16	-1.11	-0.482	0.576	0.463	0.716	0.00254	0.00889	lm.nb	Cancer Progression	NM_009506.2:1320
Tlr3-mRNA	-1.08	0.217	-1.5	-0.652	0.474	0.353	0.637	0.00254	0.00889	lm.nb	CD molecules, Chemokines & Receptors, Inflammation, Innate, Interleukins, Pathogen Response, TLR, Transporter Functions	NM_126166.2:1165
Traf2-mRNA	-0.519	0.106	-0.727	-0.312	0.698	0.604	0.805	0.00268	0.00933	loglinear	Apoptosis, Cytokines & Receptors, Innate, Interleukins, T-Cell Functions	NM_009422.2:1334
Map4k2-mRNA	0.636	0.13	0.38	0.891	1.55	1.3	1.85	0.00276	0.00953	lm.nb	Innate	NM_009006.2:666
Mr1-mRNA	2.27	0.466	1.36	3.18	4.82	2.56	9.08	0.00279	0.00957	lm.nb	Antigen Processing, MHC	NM_008209.4:1360
Tgfbr1-mRNA	-0.765	0.157	-1.07	-0.457	0.588	0.475	0.729	0.00281	0.00961	lm.nb	Apoptosis, Cancer Progression	NM_009370.2:4425
Igf1r-mRNA	-0.987	0.205	-1.39	-0.585	0.505	0.382	0.666	0.00294	0.01	lm.nb	CD molecules, Cytokines & Receptors, Senescence	NM_010513.2:3390
Pvr-mRNA	-1.17	0.245	-1.65	-0.694	0.443	0.318	0.618	0.00302	0.0102	lm.nb	CD molecules, NK Cell Functions, T-Cell Functions	NM_027514.2:962
Irf8-mRNA	1.29	0.273	0.758	1.83	2.45	1.69	3.55	0.00322	0.0108	lm.nb	Interferon, Interleukins, T-Cell Functions	NM_008320.3:2274
Icam1-mRNA	-0.87	0.185	-1.23	-0.508	0.547	0.426	0.703	0.00328	0.011	lm.nb	Adaptive, Antigen Processing, CD molecules, Leukocyte Functions, T-Cell Functions, Transporter Functions	NM_010493.2:2195
Plaur-mRNA	-1.4	0.3	-1.99	-0.815	0.378	0.251	0.568	0.00342	0.0114	lm.nb	Apoptosis, CD molecules	NM_011113.3:1085
Adora2a-mRNA	0.819	0.177	0.473	1.17	1.76	1.39	2.24	0.00356	0.0118	lm.nb	Apoptosis, Inflammation	NM_009630.2:2306
Icam2-mRNA	1.2	0.262	0.686	1.71	2.3	1.61	3.28	0.00377	0.0124	lm.nb	Adhesion, CD molecules	NM_010494.1:375
Hsd11b1-mRNA	1.79	0.392	1.02	2.56	3.46	2.03	5.89	0.00379	0.0124	lm.nb	Basic Cell Functions	NM_008288.2:110
Cmah-mRNA	2.98	0.653	1.7	4.26	7.91	3.26	19.2	0.00381	0.0124	lm.nb	Transporter Functions	NM_001111110.2:664
Abl1-mRNA	-0.969	0.215	-1.39	-0.548	0.511	0.381	0.684	0.00407	0.0132	lm.nb	Apoptosis, Cell Cycle, Innate, Senescence	NM_009594.4:1378
Dpp4-mRNA	2.61	0.579	1.47	3.74	6.09	2.77	13.4	0.0041	0.0132	lm.nb	B-Cell Functions, CD molecules, T-Cell Functions	NM_001159543.1:1303
Psmd7-mRNA	-0.58	0.129	-0.834	-0.327	0.669	0.561	0.797	0.00413	0.0132	lm.nb	CD molecules	NM_010817.2:1424
Ly96-mRNA	-1	0.226	-1.44	-0.558	0.5	0.368	0.679	0.00442	0.0141	lm.nb	Humoral, Inflammation, Innate, Pathogen Response	NM_001159711.1:64
H2-K1-mRNA	1.74	0.393	0.967	2.51	3.33	1.95	5.68	0.00446	0.0141	lm.nb	Antigen Processing, MHC, T-Cell Functions	NM_001001892.2:1370
Txk-mRNA	2.3	0.521	1.28	3.32	4.91	2.42	9.96	0.00452	0.0142	lm.nb	Adaptive, Cytokines & Receptors, Interleukins, T-Cell Functions	NM_001122754.1:835
Cd276-mRNA	-0.534	0.121	-0.772	-0.296	0.691	0.586	0.815	0.00459	0.0144	loglinear	CD molecules, Inflammation, Interleukins, T-Cell Functions	NM_133983.4:1278
Elk1-mRNA	-1.73	0.395	-2.5	-0.957	0.301	0.176	0.515	0.00466	0.0145	lm.nb	Innate	NM_007922.4:3070
Zfp13-mRNA	-1.23	0.281	-1.78	-0.679	0.426	0.291	0.624	0.00469	0.0145	lm.nb	Basic Cell Functions	NM_011747.2:419
Ifngr1-mRNA	0.776	0.177	0.428	1.12	1.71	1.35	2.18	0.00472	0.0145	lm.nb	Adaptive, CD molecules, Cytokines & Receptors, Innate, Interferon	NM_010511.2:985
Cklf-mRNA	-0.588	0.135	-0.852	-0.324	0.665	0.554	0.799	0.00476	0.0145	loglinear	Adaptive, Chemokines & Receptors, Cytokines & Receptors, Inflammation, Leukocyte Functions, Macrophage Functions	NM_029295.2:54
H2-DMb2-mRNA	-1.3	0.298	-1.89	-0.716	0.406	0.271	0.609	0.00476	0.0145	lm.nb	Antigen Processing, MHC	NM_010388.4:195
Itga2-mRNA	-1.24	0.285	-1.8	-0.685	0.422	0.286	0.622	0.00478	0.0145	lm.nb	Adhesion, B-Cell Functions, CD molecules, Leukocyte Functions	NM_008396.2:1860
Nfkb2-mRNA	-0.512	0.118	-0.743	-0.28	0.701	0.597	0.824	0.00492	0.0149	lm.nb	Innate	NM_019408.2:1150
Mertk-mRNA	2.13	0.495	1.16	3.1	4.39	2.24	8.6	0.00505	0.0152	lm.nb	Adhesion, Apoptosis, NK Cell Functions, Transporter Functions	NM_008587.1:1320
Ncam1-mRNA	-1.3	0.307	-1.9	-0.698	0.406	0.268	0.616	0.00547	0.0164	lm.nb	Adhesion, CD molecules, NK Cell Functions	NM_001113204.1:740
Hmgb1-mRNA	0.521	0.124	0.278	0.764	1.43	1.21	1.7	0.00565	0.0168	lm.nb	Adaptive, Apoptosis, Inflammation, Innate, Pathogen Response	NM_010439.3:1574
Ep300-mRNA	-0.39	0.0932	-0.573	-0.208	0.763	0.672	0.866	0.00577	0.0171	loglinear	Apoptosis, Innate	NM_177821.6:4305
Reps1-mRNA	0.458	0.109	0.244	0.673	1.37	1.18	1.59	0.00578	0.0171	loglinear	Basic Cell Functions	NM_001111065.1:294
Ccl24-mRNA	-2.32	0.558	-3.41	-1.23	0.2	0.0939	0.427	0.00595	0.0175	lm.nb	Adaptive, Chemokines & Receptors, Cytokines & Receptors, Inflammation	NM_019577.4:335
Cd3eap-mRNA	-1.07	0.259	-1.58	-0.561	0.477	0.336	0.678	0.00617	0.018	lm.nb	CD molecules	NM_145822.2:1858
Itgb4-mRNA	-1.35	0.329	-2	-0.705	0.392	0.251	0.614	0.00636	0.0185	lm.nb	Adhesion, CD molecules	NM_001005608.2:3355
Csf2-mRNA	-1.95	0.476	-2.88	-1.02	0.259	0.136	0.494	0.00638	0.0185	lm.nb	Adaptive, Cytokines & Receptors, Innate, Interleukins, Macrophage Functions, T-Cell Functions, Transporter Functions	NM_009969.4:732
Abca1-mRNA	1.97	0.487	1.01	2.92	3.91	2.02	7.58	0.0068	0.0196	lm.nb	Innate, Transporter Functions	NM_013454.3:6865
Ncr1-mRNA	-2.97	0.739	-4.42	-1.53	0.127	0.0467	0.347	0.00692	0.0198	lm.nb	CD molecules	NM_010746.3:391
Epcam-mRNA	-1.39	0.347	-2.07	-0.714	0.38	0.238	0.609	0.00696	0.0199	lm.nb	CD molecules	NM_008532.2:1550
Tnfrsf10b-mRNA	-1.37	0.343	-2.05	-0.7	0.386	0.242	0.615	0.00712	0.0202	lm.nb	Apoptosis, CD molecules, TNF Superfamily	NM_020275.3:1625
Il17ra-mRNA	0.709	0.177	0.361	1.06	1.63	1.28	2.08	0.00713	0.0202	lm.nb	CD molecules, Cytokines & Receptors, Interleukins	NM_008359.1:312
Abcg1-mRNA	1.36	0.343	0.69	2.03	2.57	1.61	4.1	0.00735	0.0207	lm.nb	Innate, Transporter Functions	NM_009593.1:295
Casp1-mRNA	1.07	0.271	0.543	1.61	2.11	1.46	3.04	0.00743	0.0208	lm.nb	Cytokines & Receptors, Innate, Interleukins, Microglial Functions	NM_009807.2:259
Tyk2-mRNA	-0.568	0.144	-0.85	-0.285	0.675	0.555	0.821	0.00762	0.0212	loglinear	Innate, T-Cell Functions	NM_001205312.1:1532
Icosl-mRNA	-0.976	0.248	-1.46	-0.49	0.508	0.363	0.712	0.0077	0.0214	lm.nb	B-Cell Functions, CD molecules, Interleukins, T-Cell Functions	NM_015790.3:349
Tlr7-mRNA	3.3	0.857	1.62	4.98	9.86	3.08	31.6	0.00843	0.0233	lm.nb	Chemokines & Receptors, Inflammation, Innate, Interleukins, Microglial Functions, Pathogen Response, TLR	NM_133211.3:3210
Map3k1-mRNA	-0.67	0.174	-1.01	-0.328	0.629	0.496	0.797	0.00851	0.0234	lm.nb	Apoptosis, Innate	NM_011945.2:1640
Runx1-mRNA	-0.427	0.112	-0.647	-0.207	0.744	0.639	0.866	0.00887	0.0243	lm.nb		NM_001111021.1:3055
Trem2-mRNA	2.44	0.643	1.18	3.7	5.43	2.27	13	0.00898	0.0244	lm.nb	Basic Cell Functions, Humoral	NM_031254.2:646
Itga1-mRNA	-0.807	0.213	-1.22	-0.391	0.571	0.428	0.763	0.00901	0.0244	lm.nb	Adhesion, Apoptosis, CD molecules, T-Cell Functions	NM_001033228.3:2550
Icam4-mRNA	-1.69	0.448	-2.57	-0.816	0.309	0.168	0.568	0.00917	0.0248	lm.nb	Adhesion, CD molecules	NM_023892.2:540
Angpt2-mRNA	-0.94	0.251	-1.43	-0.449	0.521	0.371	0.733	0.00949	0.0255	lm.nb	Adhesion, Cancer Progression	NM_007426.3:2020
Mx2-mRNA	-1.95	0.52	-2.97	-0.926	0.259	0.128	0.526	0.00962	0.0258	lm.nb	Innate	NM_013606.1:2095
Lgals3-mRNA	0.737	0.198	0.348	1.13	1.67	1.27	2.18	0.00993	0.0265	lm.nb	Innate, T-Cell Functions	NM_001145953.1:665
H2-D1-mRNA	1.29	0.352	0.6	1.98	2.45	1.52	3.94	0.0105	0.0279	lm.nb	Antigen Processing, MHC, T-Cell Functions	NM_010380.3:1133
Gpi1-mRNA	0.391	0.107	0.181	0.601	1.31	1.13	1.52	0.0106	0.0281	lm.nb	Apoptosis, Cytokines & Receptors, Humoral	NM_008155.4:1540
Atg5-mRNA	0.713	0.197	0.328	1.1	1.64	1.25	2.14	0.011	0.029	lm.nb	Apoptosis, Innate, Transporter Functions	NM_053069.5:2142
Cd36-mRNA	3.31	0.915	1.52	5.11	9.93	2.87	34.4	0.0111	0.0291	lm.nb	Cancer Progression, CD molecules, Innate, Transporter Functions	NM_007643.3:1520
Lif-mRNA	-1.46	0.406	-2.25	-0.659	0.365	0.21	0.633	0.0116	0.0303	lm.nb	Cytokines & Receptors	NM_008501.2:3435
Cd9-mRNA	-0.816	0.23	-1.27	-0.365	0.568	0.415	0.777	0.0121	0.0315	lm.nb	Adhesion, CD molecules	NM_007657.3:620
Tnfrsf1a-mRNA	-0.964	0.272	-1.5	-0.43	0.513	0.354	0.742	0.0122	0.0316	lm.nb	CD molecules, Cytokines & Receptors, Inflammation, Interleukins, Pathogen Response, TNF Superfamily	NM_011609.2:615
Irf1-mRNA	-0.76	0.215	-1.18	-0.338	0.591	0.441	0.791	0.0123	0.0317	lm.nb	Interleukins, T-Cell Functions	NM_008390.1:365
Tmed1-mRNA	-0.933	0.267	-1.46	-0.41	0.524	0.365	0.752	0.0128	0.0329	lm.nb	T-Cell Functions, Transporter Functions	NM_010744.3:104
Nfatc1-mRNA	0.304	0.0872	0.133	0.475	1.23	1.1	1.39	0.013	0.0333	loglinear	Cell Cycle, T-Cell Functions, Transporter Functions	NM_016791.4:1570
Il4ra-mRNA	-0.879	0.253	-1.37	-0.384	0.544	0.386	0.766	0.0132	0.0335	lm.nb	CD molecules, Chemokines & Receptors, Cytokines & Receptors, Inflammation, Macrophage Functions, T-Cell Functions	NM_010557.1:3017
Atg10-mRNA	-0.509	0.147	-0.796	-0.221	0.703	0.576	0.858	0.0133	0.0338	lm.nb	Transporter Functions	NM_025770.3:46
Cd200-mRNA	-0.803	0.233	-1.26	-0.347	0.573	0.418	0.786	0.0136	0.0342	lm.nb	CD molecules	NM_010818.3:686
Smn1-mRNA	-0.246	0.0713	-0.386	-0.106	0.843	0.765	0.929	0.0136	0.0342	loglinear	Cancer Progression	NM_011420.2:390
Itga2b-mRNA	-1.07	0.313	-1.69	-0.46	0.475	0.31	0.727	0.014	0.0351	lm.nb	Adhesion, CD molecules, Leukocyte Functions	NM_010575.2:461
Cspg4-mRNA	-1.38	0.404	-2.17	-0.589	0.384	0.222	0.665	0.0142	0.0353	lm.nb	Cancer Progression, Inflammation	NM_139001.2:1530
Cd53-mRNA	1.12	0.328	0.475	1.76	2.17	1.39	3.39	0.0144	0.0357	lm.nb	CD molecules	NM_007651.3:2300
Il1r1-mRNA	-0.934	0.275	-1.47	-0.395	0.523	0.36	0.761	0.0146	0.0361	lm.nb	Adaptive, CD molecules, Cytokines & Receptors, Inflammation, Innate, Interleukins, T-Cell Functions	NM_001123382.1:820
Irf3-mRNA	-0.459	0.136	-0.726	-0.192	0.728	0.605	0.875	0.015	0.037	lm.nb	Adaptive, Cytokines & Receptors, Innate, Pathogen Response, Senescence, TLR	NM_016849.4:526
Chuk-mRNA	-0.389	0.117	-0.618	-0.159	0.764	0.652	0.896	0.016	0.0391	lm.nb	Innate	NM_001162410.1:222
Prkcd-mRNA	-0.451	0.136	-0.718	-0.185	0.731	0.608	0.88	0.016	0.0391	lm.nb	Apoptosis, B-Cell Functions, Senescence, Transporter Functions	NM_011103.2:1265
Rel-mRNA	0.326	0.0983	0.133	0.519	1.25	1.1	1.43	0.0161	0.0391	loglinear	Cytokines & Receptors, Interleukins, T-Cell Functions	NM_009044.2:1290
Itga5-mRNA	-0.498	0.151	-0.794	-0.203	0.708	0.577	0.869	0.0163	0.0394	lm.nb	Adhesion, CD molecules, Innate, Leukocyte Functions	NM_010577.3:2446
Cxcl11-mRNA	-1.3	0.395	-2.08	-0.527	0.405	0.237	0.694	0.0165	0.0399	lm.nb	Chemokines & Receptors, Cytokines & Receptors, Inflammation, Innate	NM_019494.1:345
Cxcr2-mRNA	-1.5	0.462	-2.41	-0.595	0.353	0.189	0.662	0.0175	0.042	lm.nb	Adaptive, CD molecules, Chemokines & Receptors, Cytokines & Receptors, Inflammation, Innate, Interleukins	NM_009909.3:440
Klrg1-mRNA	1.57	0.486	0.615	2.52	2.96	1.53	5.74	0.0181	0.0432	lm.nb	Innate	NM_016970.1:825
Fn1-mRNA	-1.27	0.395	-2.05	-0.497	0.414	0.242	0.708	0.0182	0.0434	lm.nb	Adhesion, Apoptosis	NM_010233.1:2627
Dusp4-mRNA	-1.06	0.331	-1.71	-0.413	0.479	0.305	0.751	0.0184	0.0435	lm.nb	Basic Cell Functions, Innate	NM_176933.4:2200
F13a1-mRNA	3.44	1.07	1.34	5.54	10.9	2.53	46.6	0.0184	0.0435	lm.nb	Basic Cell Functions	NM_001166391.1:2790
Msln-mRNA	-0.761	0.24	-1.23	-0.291	0.59	0.426	0.817	0.0192	0.0453	lm.nb	Adhesion, Cancer Progression	NM_018857.1:346
Il18-mRNA	-0.803	0.254	-1.3	-0.306	0.573	0.406	0.809	0.0194	0.0454	lm.nb	Adaptive, Chemokines & Receptors, Cytokines & Receptors, Inflammation, Interleukins, Macrophage Functions, T-Cell Functions	NM_008360.1:270
Irak1-mRNA	0.345	0.109	0.131	0.559	1.27	1.1	1.47	0.0194	0.0454	loglinear	Cytokines & Receptors, Innate, Pathogen Response, TLR	NM_008363.2:951
Cd68-mRNA	1.61	0.508	0.612	2.61	3.05	1.53	6.09	0.0195	0.0454	lm.nb	CD molecules	NM_009853.1:636
Cd47-mRNA	0.395	0.126	0.148	0.642	1.31	1.11	1.56	0.0201	0.0467	lm.nb	CD molecules, Inflammation, T-Cell Functions, Transporter Functions	NM_010581.3:165
Cd44-mRNA	-0.489	0.156	-0.795	-0.183	0.712	0.576	0.881	0.0203	0.0469	loglinear	Cancer Progression, Cytokines & Receptors, Transporter Functions	NM_009851.2:112
Cxcl12-mRNA	2.49	0.799	0.924	4.06	5.62	1.9	16.7	0.0207	0.0477	lm.nb	Chemokines & Receptors, Cytokines & Receptors, Leukocyte Functions, T-Cell Functions, Transporter Functions	NM_021704.3:259
Nt5e-mRNA	-1.06	0.342	-1.73	-0.391	0.479	0.301	0.763	0.021	0.0482	lm.nb	B-Cell Functions, CD molecules, Inflammation	NM_011851.3:1600
F2rl1-mRNA	-0.642	0.207	-1.05	-0.236	0.641	0.483	0.849	0.0212	0.0484	lm.nb	Cytokines & Receptors, Inflammation, Innate, Leukocyte Functions	NM_007974.4:994
Cd63-mRNA	-0.509	0.167	-0.835	-0.182	0.703	0.56	0.881	0.0224	0.051	lm.nb	Adhesion, CD molecules	NM_001042580.1:220
Xaf1-mRNA	-0.786	0.258	-1.29	-0.28	0.58	0.408	0.823	0.0226	0.0514	lm.nb	Apoptosis	NM_001037713.3:100
Cd180-mRNA	1.99	0.659	0.702	3.29	3.98	1.63	9.75	0.0232	0.0525	lm.nb	CD molecules, Inflammation, Innate	NM_008533.2:860
Atg12-mRNA	-0.284	0.094	-0.468	-0.0992	0.822	0.723	0.934	0.0236	0.053	loglinear	Innate, Transporter Functions	NM_026217.1:1800
Bmi1-mRNA	-0.417	0.139	-0.689	-0.146	0.749	0.62	0.904	0.0237	0.053	loglinear	B-Cell Functions, Humoral, Senescence	NM_007552.4:3354
Jak3-mRNA	-0.394	0.131	-0.65	-0.137	0.761	0.637	0.909	0.0237	0.053	lm.nb	B-Cell Functions, Cytokines & Receptors, Innate, Interleukins, T-Cell Functions	NM_010589.5:145
Hras-mRNA	-1.78	0.594	-2.94	-0.611	0.292	0.13	0.655	0.0244	0.0543	lm.nb	Senescence	NM_008284.2:1890
Clec4a2-mRNA	2.33	0.782	0.801	3.86	5.04	1.74	14.6	0.0245	0.0544	lm.nb	Innate	NM_001170332.1:923
C1qb-mRNA	2.18	0.733	0.748	3.62	4.54	1.68	12.3	0.0246	0.0544	lm.nb	Complement Pathway, Innate	NM_009777.2:865
Klra6-mRNA	-4.28	1.44	-7.09	-1.46	0.0516	0.00732	0.363	0.0248	0.0545	loglinear	Adhesion, NK Cell Functions	NM_008464.2:880
Emr1-mRNA	2.58	0.87	0.873	4.28	5.97	1.83	19.5	0.0252	0.0552	lm.nb	Basic Cell Functions	NM_010130.1:995
H2-M3-mRNA	1.23	0.416	0.415	2.05	2.35	1.33	4.13	0.0254	0.0555	lm.nb	Antigen Processing, MHC, NK Cell Functions, T-Cell Functions	NM_013819.2:1180
Cd33-mRNA	-1.13	0.384	-1.89	-0.381	0.456	0.27	0.768	0.0256	0.0557	lm.nb	Adhesion, CD molecules	NM_001111058.1:405
Jun-mRNA	0.792	0.269	0.265	1.32	1.73	1.2	2.5	0.0257	0.0558	lm.nb	Apoptosis, Pathogen Response	NM_010591.2:2212
Map2k4-mRNA	-0.322	0.109	-0.536	-0.107	0.8	0.69	0.928	0.0259	0.056	loglinear	Apoptosis, Innate	NM_009157.4:1335
Apoe-mRNA	2.22	0.77	0.712	3.73	4.66	1.64	13.3	0.0279	0.0601	lm.nb	Apoptosis, Cancer Progression, Transporter Functions	NM_009696.3:129
Nod1-mRNA	-0.697	0.242	-1.17	-0.223	0.617	0.444	0.857	0.028	0.0601	lm.nb	Antigen Processing, Innate, Interleukins, Transporter Functions	NM_172729.2:1446
Thbd-mRNA	2.36	0.821	0.755	3.97	5.15	1.69	15.7	0.0281	0.0601	lm.nb	CD molecules	NM_009378.3:2845
Ccl27a-mRNA	-0.864	0.3	-1.45	-0.275	0.55	0.365	0.826	0.0282	0.0602	lm.nb	Cytokines & Receptors	NM_001048179.1:265
Csf3r-mRNA	-1.17	0.408	-1.97	-0.369	0.445	0.256	0.775	0.0287	0.0609	lm.nb	Adhesion, CD molecules, Cytokines & Receptors	NM_001252651.1:1294
Il1rl1-mRNA	0.908	0.317	0.285	1.53	1.88	1.22	2.89	0.0289	0.0611	lm.nb	Chemokines & Receptors, Cytokines & Receptors, Inflammation, Innate, Interleukins, Macrophage Functions, Transporter Functions	NM_001025602.2:815
Mcam-mRNA	-0.798	0.28	-1.35	-0.248	0.575	0.393	0.842	0.0294	0.062	lm.nb	Adhesion, CD molecules	NM_023061.2:630
Igf2r-mRNA	0.674	0.237	0.209	1.14	1.6	1.16	2.2	0.0296	0.0623	lm.nb	Apoptosis, CD molecules, Transporter Functions	NM_010515.1:2585
Pin1-mRNA	-1.07	0.38	-1.81	-0.321	0.478	0.285	0.801	0.031	0.065	lm.nb	Cell Cycle, Cytokines & Receptors, Innate	NM_023371.3:2480
Btla-mRNA	1.49	0.535	0.444	2.54	2.81	1.36	5.82	0.0316	0.0658	lm.nb	B-Cell Functions, CD molecules, T-Cell Functions	NM_001037719.2:24
Tnfsf11-mRNA	1.9	0.683	0.565	3.24	3.74	1.48	9.46	0.0317	0.0658	lm.nb	CD molecules, Cytokines & Receptors, T-Cell Functions, TNF Superfamily , Transporter Functions	NM_011613.3:615
Itgae-mRNA	1.78	0.64	0.528	3.04	3.44	1.44	8.21	0.0318	0.0658	lm.nb	Adhesion, CD molecules	NM_008399.1:775
Bst2-mRNA	-0.895	0.322	-1.53	-0.265	0.538	0.347	0.832	0.0318	0.0658	lm.nb	CD molecules, Humoral, Innate	NM_198095.2:468
Stat1-mRNA	-0.549	0.198	-0.938	-0.161	0.683	0.522	0.895	0.0324	0.0667	lm.nb	Adaptive, Cytokines & Receptors, Innate, T-Cell Functions	NM_009283.3:1590
Cd97-mRNA	-0.627	0.228	-1.07	-0.181	0.647	0.475	0.882	0.0332	0.0681	lm.nb	Adaptive, Adhesion, CD molecules, Inflammation, Innate	NM_011925.1:1975
H2-T23-mRNA	-0.597	0.219	-1.03	-0.168	0.661	0.491	0.89	0.0343	0.0701	lm.nb	Antigen Processing, MHC, T-Cell Functions	NM_010398.3:441
Tek-mRNA	2.26	0.827	0.634	3.88	4.77	1.55	14.7	0.0343	0.0701	lm.nb	Adhesion, Apoptosis, Cancer Progression	NM_013690.2:3580
Vim-mRNA	0.249	0.0918	0.0692	0.429	1.19	1.05	1.35	0.0349	0.071	loglinear	Cancer Progression	NM_011701.4:34
Cd22-mRNA	1.25	0.462	0.343	2.15	2.38	1.27	4.45	0.0354	0.0718	lm.nb	Adhesion, B-Cell Functions, CD molecules	NM_001043317.2:865
Cd80-mRNA	0.553	0.205	0.152	0.955	1.47	1.11	1.94	0.0356	0.0719	lm.nb	Adaptive, CD molecules, T-Cell Functions	NM_009855.2:210
Socs1-mRNA	-1.16	0.431	-2.01	-0.317	0.447	0.249	0.803	0.0358	0.0721	lm.nb	Cytokines & Receptors, T-Cell Functions	NM_009896.2:1020
Mill2-mRNA	-1.35	0.502	-2.33	-0.364	0.393	0.199	0.777	0.0363	0.0728	lm.nb	NK Cell Functions, T-Cell Functions	NM_153760.2:22
Dusp6-mRNA	-0.671	0.252	-1.16	-0.178	0.628	0.446	0.884	0.0371	0.0741	lm.nb	Apoptosis, Innate	NM_026268.2:1648
Ptgs2-mRNA	-1.11	0.418	-1.92	-0.287	0.465	0.263	0.819	0.0381	0.076	lm.nb	Apoptosis, Inflammation, Pathogen Response	NM_011198.3:675
Ifitm2-mRNA	-0.68	0.258	-1.18	-0.175	0.624	0.44	0.886	0.0386	0.0767	lm.nb	Innate, Interferon	NM_030694.1:87
Ewsr1-mRNA	-0.315	0.119	-0.549	-0.0807	0.804	0.684	0.946	0.0387	0.0767	loglinear	Basic Cell Functions	NM_007968.3:150
Gtf3c1-mRNA	-0.283	0.108	-0.493	-0.0719	0.822	0.71	0.951	0.0391	0.0773	loglinear		NM_207239.1:4586
Il13ra1-mRNA	-0.654	0.25	-1.14	-0.164	0.636	0.453	0.893	0.0399	0.0785	lm.nb	B-Cell Functions, CD molecules, Cytokines & Receptors, Interleukins, T-Cell Functions	NM_133990.4:845
C3ar1-mRNA	1.68	0.648	0.413	2.95	3.21	1.33	7.74	0.0408	0.0797	lm.nb	Adaptive, Cancer Progression, Complement Pathway, Inflammation, Macrophage Functions	NM_009779.2:555
C6-mRNA	3.35	1.29	0.822	5.89	10.2	1.77	59.2	0.0409	0.0797	lm.nb	Apoptosis, Complement Pathway, Innate	NM_016704.2:170
Ticam2-mRNA	1.92	0.74	0.47	3.37	3.78	1.38	10.3	0.041	0.0797	lm.nb	Cytokines & Receptors, Inflammation, Innate, Interleukins, TLR	NM_173394.2:1243
Maf-mRNA	2.2	0.849	0.537	3.87	4.6	1.45	14.6	0.0411	0.0797	lm.nb	T-Cell Functions	NM_001025577.2:43
Psmb10-mRNA	-0.461	0.178	-0.811	-0.112	0.726	0.57	0.925	0.0412	0.0797	lm.nb	Humoral, T-Cell Functions	NM_013640.3:401
H2-Ob-mRNA	-1.33	0.52	-2.35	-0.311	0.398	0.196	0.806	0.043	0.0831	lm.nb	Antigen Processing, MHC	NM_010389.3:1606
Vhl-mRNA	-0.734	0.288	-1.3	-0.169	0.601	0.407	0.889	0.0436	0.0836	lm.nb	Cancer Progression	NM_009507.3:820
Tlr8-mRNA	1.81	0.708	0.417	3.19	3.49	1.33	9.15	0.0436	0.0836	lm.nb	CD molecules, Inflammation, Innate, Interleukins, Pathogen Response, TLR	NM_133212.2:110
Stat6-mRNA	0.478	0.188	0.11	0.846	1.39	1.08	1.8	0.0439	0.084	lm.nb	Adaptive, Cytokines & Receptors, T-Cell Functions	NM_009284.2:3465
Oas2-mRNA	-1.01	0.396	-1.78	-0.228	0.498	0.291	0.854	0.0443	0.0845	lm.nb	Basic Cell Functions	NM_145227.3:414
Ccnd3-mRNA	0.296	0.12	0.0616	0.531	1.23	1.04	1.44	0.0482	0.0915	loglinear	Cell Cycle, T-Cell Functions	NM_007632.2:1311
Tnfaip3-mRNA	0.695	0.283	0.141	1.25	1.62	1.1	2.38	0.0492	0.0931	lm.nb	Apoptosis, B-Cell Functions, Inflammation, Innate	NM_009397.2:232
Msr1-mRNA	1.01	0.411	0.203	1.81	2.01	1.15	3.52	0.0495	0.0933	lm.nb	CD molecules, Macrophage Functions, Transporter Functions	NM_001113326.1:555
App-mRNA	-0.573	0.234	-1.03	-0.115	0.672	0.489	0.923	0.0495	0.0933	lm.nb	Apoptosis, Cell Cycle, Innate, Transporter Functions	NM_007471.2:511
Jak2-mRNA	-0.271	0.111	-0.489	-0.0528	0.829	0.713	0.964	0.0508	0.0953	lm.nb	Adaptive, Cytokines & Receptors, Innate, Interleukins, T-Cell Functions	NM_008413.2:1049
Klra17-mRNA	-1.25	0.518	-2.26	-0.232	0.421	0.208	0.852	0.0528	0.0988	lm.nb	NK Cell Functions	NM_133203.4:58
Cmklr1-mRNA	1.21	0.507	0.216	2.2	2.31	1.16	4.61	0.0543	0.101	lm.nb	Chemokines & Receptors, Interleukins, Macrophage Functions	NM_008153.3:445
Masp1-mRNA	-0.677	0.284	-1.23	-0.12	0.626	0.425	0.92	0.0546	0.101	loglinear	Complement Pathway, Innate	NM_008555.2:210
Tnfrsf12a-mRNA	-0.68	0.288	-1.24	-0.115	0.624	0.422	0.923	0.0564	0.104	lm.nb	Adhesion, Apoptosis, CD molecules, TNF Superfamily	NM_001161746.1:517
H2-Eb1-mRNA	1.2	0.51	0.2	2.2	2.3	1.15	4.59	0.0569	0.105	lm.nb	Antigen Processing, Interleukins, MHC	NM_010382.2:935
C1qa-mRNA	1.66	0.708	0.27	3.05	3.16	1.21	8.26	0.0577	0.106	lm.nb	Complement Pathway, Innate	NM_007572.2:566
Cfd-mRNA	2.06	0.88	0.334	3.78	4.17	1.26	13.8	0.0579	0.106	lm.nb	Complement Pathway, Innate	NM_013459.1:526
Bid-mRNA	-0.307	0.133	-0.567	-0.0474	0.808	0.675	0.968	0.0597	0.109	lm.nb	Apoptosis, Cell Cycle, Innate	NM_007544.3:1307
Irgm2-mRNA	-0.608	0.263	-1.12	-0.0925	0.656	0.459	0.938	0.0601	0.11	lm.nb	Innate, Interferon	NM_019440.2:2555
Tnfrsf13b-mRNA	1.14	0.492	0.171	2.1	2.2	1.13	4.29	0.0604	0.11	lm.nb	B-Cell Functions, CD molecules, TNF Superfamily	NM_021349.1:340
Nod2-mRNA	-0.7	0.305	-1.3	-0.102	0.615	0.406	0.932	0.0616	0.112	lm.nb	Adaptive, Antigen Processing, Cytokines & Receptors, Humoral, Innate, Interleukins, Microglial Functions	NM_145857.2:1086
Il1rl2-mRNA	1.47	0.645	0.21	2.74	2.78	1.16	6.67	0.0623	0.112	lm.nb	Cytokines & Receptors, Innate, Interleukins	NM_133193.3:860
Mapk1-mRNA	0.304	0.133	0.0433	0.564	1.23	1.03	1.48	0.0623	0.112	lm.nb	Apoptosis, B-Cell Functions, Innate, T-Cell Functions	NM_011949.3:2640
Cd38-mRNA	1.01	0.441	0.143	1.87	2.01	1.1	3.66	0.0624	0.112	lm.nb	Apoptosis, B-Cell Functions, CD molecules	NM_007646.4:1490
Bst1-mRNA	1.1	0.483	0.151	2.04	2.14	1.11	4.12	0.0635	0.114	lm.nb	CD molecules, Humoral	NM_009763.3:854
Traf6-mRNA	0.302	0.135	0.0386	0.566	1.23	1.03	1.48	0.0657	0.117	lm.nb	Cytokines & Receptors, Innate, Interleukins, T-Cell Functions, TLR	NM_009424.2:980
Ceacam1-mRNA	-1.02	0.458	-1.92	-0.125	0.492	0.264	0.917	0.0671	0.12	lm.nb	Cancer Progression, CD molecules	NM_001039185.1:294
Mapk14-mRNA	-0.249	0.112	-0.469	-0.0299	0.841	0.723	0.979	0.0675	0.12	lm.nb	Innate, Senescence, Transporter Functions	NM_001168513.1:114
Tnfrsf4-mRNA	1.01	0.455	0.119	1.9	2.02	1.09	3.74	0.068	0.12	lm.nb	B-Cell Functions, CD molecules, Cytokines & Receptors, Inflammation, T-Cell Functions, TNF Superfamily	NM_011659.2:320
Itch-mRNA	-0.294	0.132	-0.553	-0.0347	0.816	0.681	0.976	0.068	0.12	lm.nb	Chemokines & Receptors, Innate, T-Cell Functions	NM_008395.2:575
Zbp1-mRNA	-0.605	0.273	-1.14	-0.0704	0.657	0.454	0.952	0.0684	0.121	lm.nb	Innate	NM_021394.2:473
Cxcl14-mRNA	-0.622	0.281	-1.17	-0.0704	0.65	0.444	0.952	0.0691	0.121	lm.nb	Adaptive, Chemokines & Receptors, Cytokines & Receptors, Inflammation	XM_006517307.1:446
Kdr-mRNA	0.615	0.279	0.0692	1.16	1.53	1.05	2.24	0.0693	0.121	lm.nb	Adhesion, Apoptosis, Cancer Progression	NM_010612.2:995
Cd200r1-mRNA	1.44	0.66	0.148	2.74	2.72	1.11	6.66	0.0717	0.125	lm.nb	B-Cell Functions	NM_021325.3:1090
Bcl6-mRNA	-0.389	0.178	-0.738	-0.0392	0.764	0.599	0.973	0.0721	0.126	lm.nb	B-Cell Functions, Inflammation, T-Cell Functions	NM_009744.3:185
Itgb3-mRNA	-0.833	0.382	-1.58	-0.0833	0.561	0.334	0.944	0.0723	0.126	lm.nb	CD molecules, Leukocyte Functions, Macrophage Functions, Transporter Functions	NM_016780.2:2595
Csf1r-mRNA	1.18	0.544	0.113	2.25	2.26	1.08	4.74	0.0734	0.127	lm.nb	CD molecules, Chemokines & Receptors, Cytokines & Receptors, Innate, Macrophage Functions	NM_001037859.2:1892
Tfeb-mRNA	-0.476	0.22	-0.907	-0.0445	0.719	0.533	0.97	0.0738	0.128	lm.nb	Humoral	NM_001161723.1:534
Ctss-mRNA	0.991	0.459	0.0908	1.89	1.99	1.06	3.71	0.0743	0.128	lm.nb	Innate	NM_021281.2:740
Ifnar2-mRNA	0.564	0.263	0.0498	1.08	1.48	1.04	2.11	0.0752	0.129	lm.nb	Cytokines & Receptors, Interferon	NM_001110498.1:725
Mapkapk2-mRNA	0.319	0.149	0.0274	0.61	1.25	1.02	1.53	0.0757	0.13	lm.nb	Inflammation, Innate, Interleukins, TLR	NM_008551.1:1991
Nfatc2-mRNA	0.539	0.253	0.0426	1.03	1.45	1.03	2.05	0.0774	0.132	lm.nb	Cytokines & Receptors, T-Cell Functions	NM_001037177.1:1559
Pecam1-mRNA	0.771	0.364	0.0567	1.49	1.71	1.04	2.8	0.0788	0.134	lm.nb	Adhesion, CD molecules, Leukocyte Functions, Transporter Functions	NM_008816.2:1100
Ada-mRNA	-0.274	0.131	-0.53	-0.0182	0.827	0.693	0.987	0.0806	0.137	loglinear	Adhesion, B-Cell Functions, T-Cell Functions	NM_007398.3:795
Tollip-mRNA	-0.233	0.111	-0.45	-0.015	0.851	0.732	0.99	0.081	0.137	loglinear	Inflammation, Innate, Interleukins	NM_023764.3:260
Atg7-mRNA	-0.182	0.0872	-0.353	-0.0114	0.881	0.783	0.992	0.0815	0.138	loglinear	Apoptosis, Transporter Functions	NM_028835.1:855
Cd83-mRNA	-0.894	0.428	-1.73	-0.0552	0.538	0.301	0.962	0.0817	0.138	lm.nb	B-Cell Functions, CD molecules, Dendritic Cell Functions, Humoral, Interleukins, T-Cell Functions	NM_009856.2:1624
Prkce-mRNA	-0.305	0.147	-0.593	-0.0165	0.81	0.663	0.989	0.0836	0.14	loglinear	Cell Cycle, Cytokines & Receptors, Macrophage Functions, TLR, Transporter Functions	NM_011104.2:1510
Il1r2-mRNA	-0.728	0.352	-1.42	-0.0392	0.604	0.374	0.973	0.0837	0.14	lm.nb	B-Cell Functions, CD molecules, Cytokines & Receptors, Interleukins	NM_010555.4:458
Ccl19-mRNA	1.79	0.868	0.0869	3.49	3.46	1.06	11.2	0.085	0.142	lm.nb	Chemokines & Receptors, Cytokines & Receptors, Dendritic Cell Functions, Inflammation, Leukocyte Functions, T-Cell Functions	NM_011888.2:465
Ikbkb-mRNA	-0.278	0.136	-0.544	-0.0128	0.824	0.686	0.991	0.0857	0.143	lm.nb	B-Cell Functions, Innate	NM_010546.2:498
Cd86-mRNA	0.635	0.311	0.0255	1.25	1.55	1.02	2.37	0.0872	0.145	lm.nb	Adaptive, B-Cell Functions, CD molecules, Dendritic Cell Functions, T-Cell Functions, TLR	NM_019388.3:251
Trem1-mRNA	-1.09	0.535	-2.14	-0.0411	0.47	0.227	0.972	0.0878	0.146	lm.nb	CD molecules, Humoral	NM_021406.5:1704
Usp18-mRNA	-0.907	0.448	-1.78	-0.0296	0.533	0.29	0.98	0.0892	0.147	lm.nb	Basic Cell Functions	NM_011909.2:1190
Psmb9-mRNA	0.561	0.277	0.0176	1.11	1.48	1.01	2.15	0.0895	0.147	lm.nb	Antigen Processing	NM_013585.2:540
Stat2-mRNA	-0.488	0.244	-0.966	-0.00933	0.713	0.512	0.994	0.0927	0.152	lm.nb	Basic Cell Functions	NM_019963.1:362
Atg16l1-mRNA	-0.22	0.11	-0.436	-0.00409	0.858	0.739	0.997	0.0928	0.152	loglinear	Transporter Functions	NM_001205391.1:280
Tnfsf12-mRNA	1.22	0.61	0.0224	2.41	2.33	1.02	5.33	0.0929	0.152	lm.nb	Apoptosis, Cytokines & Receptors, TNF Superfamily	NM_011614.3:1215
Lbp-mRNA	-1.3	0.655	-2.59	-0.0205	0.405	0.166	0.986	0.0935	0.152	lm.nb	Chemokines & Receptors, Inflammation, Innate, Leukocyte Functions, Macrophage Functions, Transporter Functions	NM_008489.2:1015
Fcgr1-mRNA	1.03	0.519	0.0156	2.05	2.05	1.01	4.15	0.0937	0.152	lm.nb	Antigen Processing, CD molecules, Innate, MHC, Transporter Functions	NM_010186.5:185
Mmp9-mRNA	-0.736	0.371	-1.46	-0.00945	0.6	0.363	0.993	0.0943	0.153	lm.nb	Adhesion, Apoptosis, Cancer Progression	NM_013599.2:1570
Tlr1-mRNA	1.28	0.643	0.0163	2.54	2.42	1.01	5.8	0.0943	0.153	lm.nb	CD molecules, Inflammation, Innate, Interleukins, Macrophage Functions, TLR	NM_030682.1:805
Tapbp-mRNA	-0.667	0.339	-1.33	-0.00284	0.63	0.397	0.998	0.0966	0.156	lm.nb	Antigen Processing, MHC	NM_009318.2:2195
Pml-mRNA	-0.23	0.118	-0.461	0.000506	0.853	0.727	1	0.0983	0.158	lm.nb	Apoptosis, Cell Cycle, MHC	NM_008884.5:616
Arg1-mRNA	1.34	0.689	-0.00514	2.69	2.54	0.996	6.47	0.0987	0.158	lm.nb	Basic Cell Functions	NM_007482.3:626
Cfp-mRNA	1.49	0.779	-0.0371	3.02	2.81	0.975	8.09	0.104	0.167	lm.nb	Cancer Progression, Complement Pathway, Innate	NM_008823.3:1107
Pou2f2-mRNA	0.664	0.347	-0.0167	1.34	1.58	0.988	2.54	0.104	0.167	lm.nb	Humoral, T-Cell Functions	NM_001163556.1:52
Ifit3-mRNA	-0.887	0.473	-1.82	0.0406	0.541	0.284	1.03	0.11	0.175	lm.nb	Interferon	NM_010501.1:1290
Tgfbr2-mRNA	0.351	0.187	-0.0161	0.719	1.28	0.989	1.65	0.11	0.175	lm.nb	Apoptosis, Cancer Progression	NM_009371.2:475
Ccl21a-mRNA	-0.918	0.491	-1.88	0.0435	0.529	0.272	1.03	0.11	0.175	lm.nb	Chemokines & Receptors	NM_011124.4:170
Itgb1-mRNA	-0.303	0.162	-0.621	0.0158	0.811	0.65	1.01	0.112	0.177	lm.nb	Adhesion, CD molecules, Cell Cycle, Leukocyte Functions	NM_010578.1:1855
Ccl11-mRNA	2.19	1.18	-0.121	4.5	4.56	0.92	22.6	0.113	0.177	lm.nb	Adaptive, Cancer Progression, Chemokines & Receptors, Cytokines & Receptors, Inflammation, T-Cell Functions	NM_011330.3:430
Tap1-mRNA	0.416	0.224	-0.0239	0.855	1.33	0.984	1.81	0.113	0.178	lm.nb	Antigen Processing, MHC, T-Cell Functions, Transporter Functions	NM_001161730.1:856
Il1a-mRNA	-0.867	0.469	-1.79	0.0513	0.548	0.29	1.04	0.114	0.178	lm.nb	Adaptive, Cytokines & Receptors, Inflammation, Innate, Interleukins	NM_010554.4:225
Itgam-mRNA	0.859	0.468	-0.0579	1.78	1.81	0.961	3.43	0.116	0.181	lm.nb	Adaptive, CD molecules, Innate, Leukocyte Functions, T-Cell Functions, Transporter Functions	NM_008401.2:155
Siglec1-mRNA	1.83	0.998	-0.128	3.78	3.55	0.915	13.8	0.117	0.182	lm.nb	Adhesion, CD molecules, Transporter Functions	NM_011426.3:4550
Ccr7-mRNA	-0.455	0.25	-0.946	0.0359	0.73	0.519	1.03	0.119	0.185	lm.nb	Adaptive, Antigen Processing, CD molecules, Chemokines & Receptors, Humoral, Inflammation, Interferon, Interleukins, Leukocyte Functions, Macrophage Functions, T-Cell Functions	NM_007719.2:755
Nfkb1-mRNA	0.153	0.0841	-0.0122	0.317	1.11	0.992	1.25	0.119	0.185	loglinear	Adaptive, Cytokines & Receptors, Humoral, Inflammation, Innate, Interleukins, Senescence, T-Cell Functions	NM_008689.2:2125
Il5ra-mRNA	-0.922	0.513	-1.93	0.0837	0.528	0.263	1.06	0.122	0.189	lm.nb	CD molecules, Cytokines & Receptors, Inflammation, Interleukins	NM_008370.2:2290
Tnfrsf9-mRNA	0.73	0.407	-0.0672	1.53	1.66	0.954	2.88	0.123	0.19	lm.nb	CD molecules, TNF Superfamily	NM_001077508.1:1590
Cd244-mRNA	-0.452	0.252	-0.947	0.0424	0.731	0.519	1.03	0.123	0.19	lm.nb	CD molecules, NK Cell Functions	NM_018729.2:262
Cxcl16-mRNA	-0.293	0.164	-0.613	0.0279	0.816	0.654	1.02	0.124	0.19	lm.nb	Chemokines & Receptors, Cytokines & Receptors, Innate, Interferon	NM_023158.6:679
Vegfa-mRNA	-0.762	0.428	-1.6	0.0762	0.59	0.33	1.05	0.125	0.191	lm.nb	Apoptosis, Cytokines & Receptors, Macrophage Functions, T-Cell Functions	NM_001025250.3:3015
Cxcl2-mRNA	1.18	0.661	-0.119	2.47	2.26	0.921	5.54	0.125	0.191	lm.nb	Adaptive, Chemokines & Receptors, Cytokines & Receptors, Inflammation, Innate, Leukocyte Functions	NM_009140.2:765
H2-Aa-mRNA	1.05	0.592	-0.108	2.21	2.07	0.928	4.64	0.126	0.192	lm.nb	Antigen Processing, Interferon, MHC, T-Cell Functions	NM_010378.2:450
Tnfsf4-mRNA	0.382	0.216	-0.0417	0.806	1.3	0.972	1.75	0.128	0.194	lm.nb	B-Cell Functions, CD molecules, Chemokines & Receptors, Cytokines & Receptors, Inflammation, Interleukins, T-Cell Functions, TNF Superfamily	NM_009452.2:346
Lyz2-mRNA	1.4	0.795	-0.154	2.96	2.65	0.899	7.8	0.128	0.194	lm.nb	Transporter Functions	NM_017372.3:98
Oas3-mRNA	-0.684	0.389	-1.45	0.0782	0.622	0.367	1.06	0.129	0.195	lm.nb	Basic Cell Functions	NM_145226.2:365
Klra2-mRNA	-0.672	0.385	-1.43	0.0815	0.628	0.372	1.06	0.131	0.198	lm.nb	NK Cell Functions	NM_001170851.1:420
Xcl1-mRNA	0.893	0.514	-0.114	1.9	1.86	0.924	3.74	0.133	0.2	lm.nb	Chemokines & Receptors, Cytokines & Receptors, Inflammation, Innate, T-Cell Functions	NM_008510.1:103
Slc7a11-mRNA	-0.849	0.492	-1.81	0.114	0.555	0.285	1.08	0.135	0.202	lm.nb	Transporter Functions	NM_011990.2:1700
Smad4-mRNA	-0.179	0.104	-0.383	0.026	0.884	0.767	1.02	0.138	0.206	loglinear	Cancer Progression	NM_008540.2:2885
Csf2rb-mRNA	-0.671	0.396	-1.45	0.106	0.628	0.367	1.08	0.141	0.211	lm.nb	Cancer Progression, CD molecules, Cytokines & Receptors	NM_007780.4:4185
Cd40lg-mRNA	0.956	0.567	-0.155	2.07	1.94	0.898	4.19	0.143	0.213	lm.nb	Adaptive, B-Cell Functions, CD molecules, Cytokines & Receptors, Dendritic Cell Functions, Inflammation, Interleukins, MHC, T-Cell Functions, TNF Superfamily	NM_011616.2:600
Tcf7-mRNA	0.332	0.198	-0.0561	0.719	1.26	0.962	1.65	0.145	0.215	lm.nb	Apoptosis, Interleukins, T-Cell Functions	NM_009331.3:1810
Notch1-mRNA	0.235	0.14	-0.0398	0.51	1.18	0.973	1.42	0.145	0.215	lm.nb	Basic Cell Functions	NM_008714.2:1425
Ifitm1-mRNA	-0.608	0.364	-1.32	0.106	0.656	0.4	1.08	0.146	0.216	lm.nb	CD molecules, Innate, Interferon	NM_001112715.1:412
Ly86-mRNA	1.27	0.765	-0.225	2.77	2.42	0.855	6.83	0.147	0.216	lm.nb	Humoral, Inflammation, Innate, Pathogen Response	NM_010745.2:725
Il15-mRNA	-0.798	0.479	-1.74	0.142	0.575	0.3	1.1	0.147	0.216	lm.nb	Cytokines & Receptors, Interleukins, NK Cell Functions, T-Cell Functions	NM_008357.2:854
Itgax-mRNA	0.411	0.247	-0.0732	0.894	1.33	0.95	1.86	0.147	0.216	lm.nb	Adhesion, CD molecules, Innate, T-Cell Functions	NM_021334.2:327
Isg20-mRNA	-0.466	0.281	-1.02	0.084	0.724	0.494	1.06	0.148	0.217	lm.nb	Basic Cell Functions, Innate	NM_020583.5:552
Tlr2-mRNA	0.64	0.386	-0.117	1.4	1.56	0.922	2.63	0.149	0.217	lm.nb	CD molecules, Inflammation, Innate, Leukocyte Functions, TLR	NM_011905.2:255
Ccl9-mRNA	1.63	0.993	-0.316	3.57	3.09	0.803	11.9	0.152	0.221	lm.nb	Chemokines & Receptors, Cytokines & Receptors	NM_011338.2:1125
Fcgr2b-mRNA	0.977	0.598	-0.195	2.15	1.97	0.874	4.44	0.153	0.222	lm.nb	Antigen Processing, B-Cell Functions, CD molecules, Inflammation, Interleukins, MHC, Transporter Functions	NM_001077189.1:1225
Ltk-mRNA	-0.58	0.355	-1.27	0.116	0.669	0.413	1.08	0.153	0.222	lm.nb	Apoptosis	NM_008523.2:788
Tlr6-mRNA	0.847	0.52	-0.173	1.87	1.8	0.887	3.65	0.155	0.224	lm.nb	Adaptive, CD molecules, Inflammation, Innate, Interleukins, Microglial Functions, Pathogen Response, T-Cell Functions, TLR	NM_011604.3:475
C5ar1-mRNA	0.871	0.536	-0.179	1.92	1.83	0.883	3.79	0.155	0.224	lm.nb	Chemokines & Receptors, Complement Pathway, Humoral	NM_007577.3:595
C1s1-mRNA	1.51	0.931	-0.313	3.34	2.85	0.805	10.1	0.155	0.224	lm.nb	Complement Pathway, Innate	NM_144938.2:2490
Eng-mRNA	0.583	0.362	-0.126	1.29	1.5	0.916	2.45	0.158	0.227	lm.nb	CD molecules, Macrophage Functions	NM_001146350.1:574
Slc11a1-mRNA	0.834	0.526	-0.196	1.86	1.78	0.873	3.64	0.164	0.235	lm.nb	Adaptive, Antigen Processing, Transporter Functions	NM_013612.2:945
Irak3-mRNA	0.873	0.56	-0.225	1.97	1.83	0.856	3.92	0.17	0.243	lm.nb	Cytokines & Receptors, Innate, Interleukins	NM_028679.3:2608
Sigirr-mRNA	-0.183	0.119	-0.416	0.0491	0.881	0.75	1.03	0.173	0.247	lm.nb	Chemokines & Receptors, Cytokines & Receptors, Innate	NM_023059.3:800
Klra7-mRNA	-0.708	0.46	-1.61	0.194	0.612	0.328	1.14	0.175	0.249	lm.nb	Adhesion, NK Cell Functions	NM_001110323.1:250
Il1b-mRNA	-1.01	0.661	-2.31	0.284	0.496	0.202	1.22	0.177	0.251	lm.nb	Adaptive, Chemokines & Receptors, Humoral, Inflammation, Innate, Interleukins, Macrophage Functions, Pathogen Response, T-Cell Functions, Transporter Functions	NM_008361.3:1120
Ccl7-mRNA	0.905	0.595	-0.262	2.07	1.87	0.834	4.2	0.179	0.254	lm.nb	Adaptive, Cancer Progression, Chemokines & Receptors, Cytokines & Receptors, Humoral, Inflammation, NK Cell Functions, T-Cell Functions	NM_013654.2:215
Ccl2-mRNA	0.777	0.512	-0.226	1.78	1.71	0.855	3.43	0.18	0.254	lm.nb	Chemokines & Receptors, Cytokines & Receptors, Humoral, Inflammation, Innate, Interleukins, Macrophage Functions, NK Cell Functions, Pathogen Response, T-Cell Functions	NM_011333.3:415
Clec5a-mRNA	-0.71	0.469	-1.63	0.208	0.611	0.323	1.16	0.18	0.254	lm.nb	Apoptosis, Cytokines & Receptors, Innate	NM_001038604.1:605
Cfb-mRNA	-0.411	0.272	-0.943	0.121	0.752	0.52	1.09	0.181	0.254	lm.nb	Complement Pathway, Innate	NM_008198.2:1685
Ccl6-mRNA	1.27	0.842	-0.376	2.92	2.42	0.77	7.59	0.181	0.254	lm.nb	Chemokines & Receptors, Cytokines & Receptors	NM_009139.2:825
Il6st-mRNA	-0.316	0.209	-0.727	0.0939	0.803	0.604	1.07	0.181	0.254	lm.nb	Adaptive, CD molecules, Cytokines & Receptors, Inflammation, Interleukins, T-Cell Functions	NM_010560.2:2325
C4b-mRNA	1.14	0.759	-0.343	2.63	2.21	0.788	6.2	0.182	0.255	lm.nb	Complement Pathway, Humoral, Inflammation, Innate	NM_009780.2:491
Isg15-mRNA	-0.822	0.559	-1.92	0.273	0.566	0.265	1.21	0.192	0.267	lm.nb	Basic Cell Functions, Innate	NM_015783.1:395
Mef2c-mRNA	0.989	0.673	-0.33	2.31	1.99	0.795	4.96	0.192	0.267	lm.nb	Apoptosis, B-Cell Functions, Humoral	NM_001170537.1:4341
Nlrp3-mRNA	-0.651	0.445	-1.52	0.222	0.637	0.348	1.17	0.194	0.27	lm.nb	Apoptosis, Inflammation, Innate, Interleukins	NM_145827.3:508
Psma2-mRNA	-0.12	0.0824	-0.281	0.0419	0.92	0.823	1.03	0.197	0.273	loglinear	Cancer Progression	NM_008944.2:136
Irf5-mRNA	0.664	0.463	-0.244	1.57	1.58	0.844	2.97	0.202	0.279	lm.nb	Senescence	NM_012057.3:1826
Cd74-mRNA	0.656	0.459	-0.243	1.55	1.58	0.845	2.94	0.203	0.279	lm.nb	Antigen Processing, B-Cell Functions, CD molecules, Innate, MHC, T-Cell Functions	NM_001042605.1:391
Tnfsf14-mRNA	0.33	0.231	-0.123	0.784	1.26	0.918	1.72	0.203	0.28	lm.nb	Apoptosis, CD molecules, Cytokines & Receptors, T-Cell Functions, TNF Superfamily	NM_019418.2:1060
Mrc1-mRNA	1.03	0.741	-0.422	2.48	2.04	0.747	5.59	0.214	0.293	lm.nb	CD molecules	NM_008625.1:3992
Sh2b2-mRNA	0.665	0.478	-0.273	1.6	1.59	0.828	3.04	0.214	0.293	lm.nb	B-Cell Functions, Cytokines & Receptors	NM_018825.3:1074
Cd55-mRNA	-0.321	0.232	-0.775	0.134	0.801	0.584	1.1	0.216	0.295	lm.nb	CD molecules, Complement Pathway, Innate	NM_010016.2:1058
Ccl8-mRNA	1.38	1	-0.585	3.34	2.6	0.666	10.1	0.218	0.297	lm.nb	Adaptive, Cancer Progression, Chemokines & Receptors, Cytokines & Receptors, Inflammation	NM_021443.2:150
Axl-mRNA	-0.378	0.277	-0.92	0.164	0.769	0.528	1.12	0.22	0.3	lm.nb	Inflammation, Innate, NK Cell Functions, Transporter Functions	NM_009465.3:3820
Ciita-mRNA	-0.62	0.456	-1.51	0.274	0.651	0.35	1.21	0.223	0.302	lm.nb	Interferon, MHC	NM_007575.2:1358
Ulbp1-mRNA	0.288	0.215	-0.133	0.709	1.22	0.912	1.63	0.228	0.309	lm.nb	Interferon, Macrophage Functions, NK Cell Functions	NM_029975.2:595
Mif-mRNA	-0.203	0.152	-0.501	0.0944	0.869	0.707	1.07	0.229	0.309	lm.nb	B-Cell Functions, Cytokines & Receptors, Inflammation, Innate, Transporter Functions	NM_010798.2:373
H2-Ab1-mRNA	0.669	0.5	-0.311	1.65	1.59	0.806	3.13	0.229	0.309	lm.nb	Antigen Processing, Interferon, MHC, T-Cell Functions	NM_207105.2:164
Tlr9-mRNA	1.06	0.808	-0.519	2.65	2.09	0.698	6.27	0.236	0.316	lm.nb	CD molecules, Chemokines & Receptors, Inflammation, Innate, Interleukins, TLR, Transporter Functions	NM_031178.2:1801
Colec12-mRNA	0.997	0.756	-0.486	2.48	2	0.714	5.57	0.236	0.316	lm.nb	Innate, Transporter Functions	NM_130449.2:736
Cdkn1a-mRNA	0.511	0.388	-0.25	1.27	1.42	0.841	2.41	0.236	0.316	lm.nb	B-Cell Functions, Cancer Progression, Cell Cycle, Senescence	NM_007669.4:1670
Tnfrsf11a-mRNA	-0.418	0.318	-1.04	0.206	0.748	0.486	1.15	0.237	0.316	lm.nb	Adaptive, CD molecules, Cytokines & Receptors, Interleukins, TNF Superfamily	NM_009399.3:692
Il12rb1-mRNA	0.363	0.281	-0.188	0.914	1.29	0.878	1.88	0.244	0.325	lm.nb	CD molecules, Cytokines & Receptors, Interleukins, NK Cell Functions, T-Cell Functions	NM_008353.2:1088
Plau-mRNA	0.29	0.226	-0.153	0.733	1.22	0.899	1.66	0.247	0.328	lm.nb	Adhesion, Senescence	NM_008873.2:1950
Hif1a-mRNA	-0.262	0.204	-0.662	0.139	0.834	0.632	1.1	0.247	0.328	lm.nb	Apoptosis, Cancer Progression	NM_010431.2:1294
Abcb1a-mRNA	-0.294	0.23	-0.746	0.157	0.815	0.596	1.12	0.249	0.329	lm.nb	CD molecules, Cell Cycle, Transporter Functions	NM_011076.1:2600
Atm-mRNA	-0.213	0.167	-0.541	0.115	0.863	0.687	1.08	0.25	0.33	lm.nb	Apoptosis, B-Cell Functions, Cell Cycle, Senescence	NM_007499.2:5543
Casp3-mRNA	-0.148	0.117	-0.378	0.0809	0.902	0.77	1.06	0.252	0.332	loglinear	Apoptosis, B-Cell Functions, Cell Cycle, T-Cell Functions	NM_009810.2:630
Sell-mRNA	-0.562	0.444	-1.43	0.309	0.677	0.37	1.24	0.253	0.333	lm.nb	Adhesion, Apoptosis, CD molecules, T-Cell Functions	NM_001164059.1:664
Bcl10-mRNA	0.129	0.104	-0.0752	0.332	1.09	0.949	1.26	0.263	0.345	loglinear	B-Cell Functions, Innate, Interleukins, T-Cell Functions	NM_009740.1:1168
C1qbp-mRNA	-0.151	0.122	-0.39	0.0888	0.901	0.763	1.06	0.264	0.345	loglinear	Adaptive, CD molecules, Complement Pathway, Inflammation	NM_007573.2:630
Clec4n-mRNA	-0.518	0.428	-1.36	0.321	0.698	0.39	1.25	0.272	0.356	lm.nb	Cytokines & Receptors, Innate	NM_001190320.1:441
Cd34-mRNA	0.987	0.821	-0.622	2.6	1.98	0.65	6.05	0.275	0.358	lm.nb	Cancer Progression, CD molecules, Interleukins, Leukocyte Functions	NM_001111059.1:560
Btk-mRNA	0.657	0.548	-0.418	1.73	1.58	0.749	3.32	0.276	0.359	lm.nb	Apoptosis, Innate	NM_013482.2:2255
Fos-mRNA	0.361	0.302	-0.231	0.953	1.28	0.852	1.94	0.278	0.361	lm.nb	Inflammation, Innate, Pathogen Response	NM_010234.2:1330
Irak4-mRNA	0.169	0.144	-0.113	0.452	1.12	0.925	1.37	0.284	0.369	lm.nb	Cytokines & Receptors, Innate, Interleukins	NM_029926.5:250
Jam3-mRNA	1.26	1.07	-0.845	3.37	2.4	0.557	10.3	0.285	0.369	lm.nb	Adaptive, Adhesion, Inflammation, Leukocyte Functions	NM_023277.4:145
Tmem173-mRNA	-0.264	0.226	-0.706	0.178	0.833	0.613	1.13	0.287	0.37	lm.nb	Apoptosis, Innate, Interferon	NM_028261.1:1792
Cybb-mRNA	0.547	0.479	-0.392	1.49	1.46	0.762	2.8	0.297	0.383	lm.nb	Innate, Transporter Functions	NM_007807.2:1535
Creb1-mRNA	0.137	0.121	-0.0991	0.374	1.1	0.934	1.3	0.298	0.383	loglinear	Innate	NM_001037726.1:2734
Tbk1-mRNA	-0.198	0.175	-0.542	0.145	0.872	0.687	1.11	0.301	0.387	lm.nb	Innate, Interferon, Pathogen Response, TLR	NM_019786.4:440
Ebi3-mRNA	0.611	0.542	-0.451	1.67	1.53	0.732	3.19	0.302	0.387	lm.nb	Cytokines & Receptors, Humoral, Interleukins	NM_015766.2:1015
Serping1-mRNA	0.853	0.763	-0.643	2.35	1.81	0.64	5.09	0.307	0.391	lm.nb	Complement Pathway, Innate	NM_009776.3:1480
Ifih1-mRNA	-0.178	0.16	-0.491	0.135	0.884	0.712	1.1	0.308	0.391	lm.nb	Apoptosis, Innate, Interferon	NM_027835.2:1997
Ifi27-mRNA	0.321	0.288	-0.244	0.886	1.25	0.844	1.85	0.308	0.391	lm.nb	Interferon, NK Cell Functions	NM_026790.2:166
Ifit1-mRNA	-0.528	0.474	-1.46	0.402	0.694	0.364	1.32	0.308	0.391	lm.nb	Interferon, Transporter Functions	NM_008331.2:890
Map2k1-mRNA	-0.172	0.155	-0.476	0.132	0.888	0.719	1.1	0.311	0.393	lm.nb	Adhesion, Cell Cycle, Innate, Senescence, Transporter Functions	NM_008927.3:1695
Syk-mRNA	0.51	0.462	-0.396	1.42	1.42	0.76	2.67	0.312	0.394	lm.nb	B-Cell Functions, Innate, Interleukins, Leukocyte Functions, Macrophage Functions, T-Cell Functions, Transporter Functions	NM_001198977.1:2064
Herc6-mRNA	0.255	0.235	-0.205	0.715	1.19	0.867	1.64	0.319	0.403	lm.nb	Basic Cell Functions	NM_025992.2:876
Gbp2b-mRNA	-1.26	1.16	-3.54	1.02	0.418	0.0863	2.03	0.321	0.404	lm.nb	Basic Cell Functions	NM_010259.2:1808
Cxcl1-mRNA	-0.557	0.519	-1.57	0.461	0.68	0.336	1.38	0.325	0.407	lm.nb	Adaptive, Chemokines & Receptors, Cytokines & Receptors, Inflammation, Transporter Functions	NM_008176.1:560
Nup107-mRNA	0.148	0.138	-0.123	0.419	1.11	0.918	1.34	0.325	0.407	lm.nb	Transporter Functions	NM_134010.2:200
Yy1-mRNA	0.0853	0.0829	-0.0771	0.248	1.06	0.948	1.19	0.343	0.429	loglinear	T-Cell Functions	NM_009537.3:760
Fcgr3-mRNA	0.452	0.447	-0.424	1.33	1.37	0.745	2.51	0.351	0.438	lm.nb	Antigen Processing, CD molecules, MHC, Transporter Functions	NM_010188.5:1175
Il1rap-mRNA	-0.351	0.352	-1.04	0.339	0.784	0.486	1.27	0.358	0.446	lm.nb	Cytokines & Receptors, Inflammation, Innate, Interleukins	NM_008364.2:2415
Psen1-mRNA	0.18	0.181	-0.175	0.534	1.13	0.886	1.45	0.358	0.446	lm.nb	Apoptosis, Leukocyte Functions, T-Cell Functions, Transporter Functions	NM_008943.2:2770
Card9-mRNA	0.59	0.596	-0.579	1.76	1.51	0.67	3.38	0.361	0.447	lm.nb	Innate, Interleukins	NM_001037747.1:210
Lyn-mRNA	-0.376	0.381	-1.12	0.371	0.771	0.459	1.29	0.362	0.448	lm.nb	B-Cell Functions, Cytokines & Receptors, Dendritic Cell Functions, Inflammation, Innate, Transporter Functions	NM_010747.1:1725
Cd164-mRNA	0.114	0.117	-0.115	0.343	1.08	0.923	1.27	0.368	0.454	lm.nb	Adhesion, CD molecules	NM_016898.2:688
Cxcr4-mRNA	-0.291	0.304	-0.886	0.304	0.817	0.541	1.23	0.375	0.462	lm.nb	CD molecules, Chemokines & Receptors, Cytokines & Receptors, Dendritic Cell Functions, Inflammation, T-Cell Functions, Transporter Functions	NM_009911.3:704
Ctsh-mRNA	-0.245	0.257	-0.748	0.258	0.844	0.596	1.2	0.377	0.464	lm.nb	Apoptosis, MHC, T-Cell Functions	NM_007801.2:1090
Il15ra-mRNA	0.493	0.523	-0.533	1.52	1.41	0.691	2.86	0.383	0.47	lm.nb	CD molecules, NK Cell Functions	NM_008358.2:800
Ikzf2-mRNA	-0.279	0.299	-0.865	0.306	0.824	0.549	1.24	0.386	0.473	lm.nb	T-Cell Functions	NM_011770.4:7230
Entpd1-mRNA	0.255	0.275	-0.284	0.795	1.19	0.821	1.73	0.389	0.476	lm.nb	CD molecules	NM_009848.3:2062
Pdcd1lg2-mRNA	-0.274	0.297	-0.855	0.307	0.827	0.553	1.24	0.391	0.476	lm.nb	CD molecules, T-Cell Functions	NM_021396.2:1870
Ppbp-mRNA	-0.677	0.733	-2.11	0.76	0.625	0.231	1.69	0.391	0.476	lm.nb	Chemokines & Receptors	NM_023785.2:225
Psmb7-mRNA	0.108	0.117	-0.121	0.337	1.08	0.919	1.26	0.392	0.476	lm.nb	Basic Cell Functions	NM_011187.1:184
Creb5-mRNA	-0.326	0.355	-1.02	0.369	0.798	0.493	1.29	0.394	0.476	lm.nb	Adaptive, Inflammation	NM_172728.2:2415
Map3k7-mRNA	0.0903	0.0983	-0.102	0.283	1.06	0.931	1.22	0.394	0.476	loglinear	Apoptosis, Innate, T-Cell Functions, TLR	NM_009316.1:822
H2-DMb1-mRNA	0.358	0.391	-0.407	1.12	1.28	0.754	2.18	0.394	0.476	lm.nb	Antigen Processing, MHC	NM_010387.2:1089
Clec7a-mRNA	-0.413	0.45	-1.3	0.47	0.751	0.407	1.39	0.395	0.476	lm.nb	Inflammation, Innate, Leukocyte Functions, Transporter Functions	NM_020008.2:1008
Egr2-mRNA	0.525	0.575	-0.602	1.65	1.44	0.659	3.15	0.396	0.477	lm.nb		NM_010118.2:1785
Anp32b-mRNA	-0.106	0.117	-0.335	0.123	0.929	0.793	1.09	0.399	0.479	loglinear	Cell Cycle	NM_130889.2:480
Twist1-mRNA	1.17	1.31	-1.39	3.74	2.26	0.381	13.4	0.404	0.485	lm.nb	Apoptosis, Cancer Progression, Senescence	NM_011658.2:994
Csf1-mRNA	-0.268	0.299	-0.855	0.319	0.831	0.553	1.25	0.405	0.485	lm.nb	Cytokines & Receptors, Inflammation, Innate, Macrophage Functions, Transporter Functions	NM_001113530.1:833
C3-mRNA	-0.555	0.628	-1.79	0.676	0.68	0.29	1.6	0.411	0.491	lm.nb	Cancer Progression, Complement Pathway, Inflammation, Innate, Transporter Functions	NM_009778.2:285
Il23a-mRNA	-0.343	0.391	-1.11	0.424	0.788	0.463	1.34	0.414	0.494	lm.nb	Adaptive, Cytokines & Receptors, Innate, Interleukins, Macrophage Functions, NK Cell Functions, T-Cell Functions	NM_031252.1:360
C1ra-mRNA	0.695	0.795	-0.864	2.25	1.62	0.55	4.77	0.416	0.495	lm.nb	Complement Pathway, Innate	NM_023143.3:1923
Litaf-mRNA	0.157	0.18	-0.196	0.51	1.11	0.873	1.42	0.418	0.496	lm.nb	Apoptosis	NM_019980.1:1100
Ifnar1-mRNA	-0.103	0.122	-0.343	0.136	0.931	0.788	1.1	0.43	0.509	loglinear	Adaptive, Interferon, T-Cell Functions	NM_010508.1:1195
Tnf-mRNA	-0.307	0.364	-1.02	0.406	0.808	0.493	1.32	0.431	0.509	lm.nb	Adaptive, Chemokines & Receptors, Cytokines & Receptors, Humoral, Inflammation, Pathogen Response, T-Cell Functions, TNF Superfamily , Transporter Functions	NM_013693.1:1135
Tie1-mRNA	0.31	0.369	-0.412	1.03	1.24	0.752	2.05	0.432	0.51	lm.nb	Cancer Progression	NM_011587.2:2715
Vwf-mRNA	0.323	0.393	-0.447	1.09	1.25	0.734	2.13	0.443	0.522	lm.nb	Adhesion, Cancer Progression	NM_011708.3:6354
Cma1-mRNA	0.523	0.64	-0.731	1.78	1.44	0.602	3.43	0.445	0.524	lm.nb	Adaptive, Cancer Progression, Inflammation, Interleukins, T-Cell Functions	NM_010780.2:860
Psen2-mRNA	0.145	0.178	-0.204	0.494	1.11	0.868	1.41	0.448	0.525	lm.nb	Leukocyte Functions, T-Cell Functions	NM_001128605.1:560
Il18rap-mRNA	0.115	0.144	-0.166	0.397	1.08	0.891	1.32	0.453	0.53	lm.nb	CD molecules, Cytokines & Receptors, Innate, Interleukins, T-Cell Functions	NM_010553.2:2055
Lamp1-mRNA	0.21	0.263	-0.305	0.725	1.16	0.81	1.65	0.454	0.53	lm.nb	CD molecules, Transporter Functions	NM_010684.2:2080
Col3a1-mRNA	0.925	1.16	-1.34	3.19	1.9	0.394	9.15	0.455	0.53	lm.nb	Adhesion, Cancer Progression, Cytokines & Receptors	NM_009930.1:4370
Tap2-mRNA	-0.207	0.266	-0.728	0.313	0.866	0.604	1.24	0.464	0.541	lm.nb	Antigen Processing, MHC, Transporter Functions	NM_011530.2:495
Nlrc5-mRNA	0.313	0.403	-0.478	1.1	1.24	0.718	2.15	0.467	0.543	lm.nb	Innate, Interferon, MHC	NM_001033207.3:6665
Il3ra-mRNA	0.206	0.267	-0.317	0.729	1.15	0.803	1.66	0.47	0.545	lm.nb	CD molecules, Cytokines & Receptors	NM_008369.1:567
Relb-mRNA	0.0748	0.1	-0.122	0.271	1.05	0.919	1.21	0.484	0.561	loglinear	Antigen Processing, Dendritic Cell Functions, T-Cell Functions	NM_009046.2:2013
Ccl12-mRNA	-0.394	0.53	-1.43	0.644	0.761	0.371	1.56	0.485	0.561	lm.nb	Adaptive, Chemokines & Receptors, Cytokines & Receptors, Humoral, Inflammation	NM_011331.2:56
Fcer1g-mRNA	0.296	0.405	-0.498	1.09	1.23	0.708	2.13	0.493	0.568	lm.nb	Antigen Processing, Interleukins, MHC, Transporter Functions	NM_010185.4:264
Ccr8-mRNA	-0.501	0.689	-1.85	0.85	0.706	0.277	1.8	0.494	0.569	lm.nb	Adaptive, Chemokines & Receptors	NM_007720.2:426
H2-DMa-mRNA	0.329	0.455	-0.562	1.22	1.26	0.677	2.33	0.496	0.57	lm.nb	Antigen Processing, MHC, T-Cell Functions	NM_010386.3:530
Cdh5-mRNA	-0.243	0.337	-0.903	0.416	0.845	0.535	1.33	0.497	0.57	lm.nb	Adhesion, CD molecules	NM_009868.3:1615
Hck-mRNA	0.293	0.408	-0.506	1.09	1.23	0.704	2.13	0.499	0.571	lm.nb	Inflammation, Innate	NM_010407.3:1874
Ccr1-mRNA	0.35	0.491	-0.612	1.31	1.27	0.654	2.48	0.503	0.574	lm.nb	Adaptive, CD molecules, Chemokines & Receptors, Cytokines & Receptors, Dendritic Cell Functions, Inflammation, Innate, Leukocyte Functions, Transporter Functions	NM_009912.4:1526
Cd163-mRNA	1.99	2.8	-3.49	7.47	3.97	0.089	177	0.503	0.574	loglinear	Cancer Progression, CD molecules, Inflammation	NM_053094.2:3225
Ddx58-mRNA	-0.137	0.193	-0.516	0.242	0.909	0.699	1.18	0.505	0.575	lm.nb	Innate, Interferon	NM_172689.3:1751
Atf1-mRNA	-0.0655	0.0974	-0.256	0.125	0.956	0.837	1.09	0.526	0.598	loglinear	Innate	NM_007497.3:1216
Birc5-mRNA	0.0832	0.125	-0.161	0.328	1.06	0.894	1.26	0.53	0.601	loglinear	Apoptosis, Cell Cycle, Cytokines & Receptors	NM_009689.2:237
Lyve1-mRNA	1.84	2.78	-3.61	7.29	3.57	0.0816	156	0.534	0.604	loglinear	Adhesion, Transporter Functions	NM_053247.4:150
Nfatc4-mRNA	-0.188	0.285	-0.745	0.37	0.878	0.597	1.29	0.534	0.604	lm.nb	Adaptive, Inflammation	NM_023699.3:2205
C2-mRNA	0.285	0.436	-0.57	1.14	1.22	0.674	2.2	0.537	0.606	lm.nb	Complement Pathway, Innate	NM_013484.2:2359
Ccl1-mRNA	-0.323	0.499	-1.3	0.655	0.799	0.406	1.57	0.541	0.61	lm.nb	Adaptive, Chemokines & Receptors, Cytokines & Receptors, Inflammation	NM_011329.2:145
Akt3-mRNA	-0.0673	0.105	-0.273	0.138	0.954	0.828	1.1	0.545	0.612	loglinear	Cancer Progression, Transporter Functions	NM_011785.3:2494
Pdgfrb-mRNA	0.334	0.528	-0.7	1.37	1.26	0.615	2.58	0.55	0.617	lm.nb	CD molecules	NM_008809.1:1185
Irf7-mRNA	-0.234	0.372	-0.964	0.496	0.85	0.513	1.41	0.553	0.619	lm.nb	Adaptive, Innate, Interferon, Senescence	NM_016850.2:705
Fap-mRNA	0.536	0.896	-1.22	2.29	1.45	0.429	4.9	0.572	0.639	lm.nb	Cancer Progression	NM_007986.2:530
Tfe3-mRNA	-0.133	0.226	-0.577	0.31	0.912	0.67	1.24	0.577	0.644	lm.nb	Humoral	NM_172472.3:2715
Cxcl3-mRNA	-0.378	0.647	-1.65	0.89	0.769	0.32	1.85	0.58	0.646	lm.nb	Adaptive, Chemokines & Receptors, Cytokines & Receptors, Inflammation	NM_203320.2:275
Fadd-mRNA	-0.128	0.225	-0.569	0.313	0.915	0.674	1.24	0.59	0.656	lm.nb	Apoptosis, Innate, Interferon, Interleukins	NM_010175.5:2641
Il11ra1-mRNA	-0.272	0.483	-1.22	0.676	0.828	0.429	1.6	0.594	0.659	lm.nb	Cytokines & Receptors, Interleukins, NK Cell Functions	NM_010549.3:22
Map2k2-mRNA	-0.0659	0.118	-0.297	0.165	0.955	0.814	1.12	0.596	0.66	loglinear	Basic Cell Functions, Innate	NM_023138.4:1440
Il6ra-mRNA	-0.238	0.427	-1.07	0.598	0.848	0.475	1.51	0.597	0.66	lm.nb	CD molecules, Chemokines & Receptors, Cytokines & Receptors, Interleukins	NM_010559.2:2825
Mefv-mRNA	-0.19	0.354	-0.883	0.504	0.877	0.542	1.42	0.611	0.674	lm.nb	Inflammation, Innate	NM_001161790.1:928
Tlr4-mRNA	0.215	0.401	-0.572	1	1.16	0.673	2	0.612	0.674	lm.nb	Adaptive, CD molecules, Chemokines & Receptors, Inflammation, Innate, Interleukins, Pathogen Response, T-Cell Functions, TLR	NM_021297.2:2510
Tnfsf13-mRNA	0.439	0.833	-1.19	2.07	1.36	0.437	4.2	0.617	0.679	lm.nb	CD molecules, Cytokines & Receptors, TNF Superfamily	NM_023517.2:1443
Txnip-mRNA	0.21	0.403	-0.581	1	1.16	0.669	2	0.621	0.682	lm.nb	Apoptosis, Cell Cycle, Innate	NM_023719.1:2340
Tnfsf13b-mRNA	0.171	0.331	-0.478	0.82	1.13	0.718	1.77	0.623	0.683	lm.nb	B-Cell Functions, CD molecules, Cytokines & Receptors, T-Cell Functions, TNF Superfamily	NM_033622.1:225
Fpr2-mRNA	0.269	0.541	-0.792	1.33	1.2	0.578	2.51	0.637	0.696	lm.nb	Adaptive, Basic Cell Functions, Inflammation	NM_008039.2:1015
Tgfb1-mRNA	-0.0782	0.158	-0.387	0.231	0.947	0.765	1.17	0.638	0.696	lm.nb	B-Cell Functions, Cell Cycle, Chemokines & Receptors, Cytokines & Receptors, Dendritic Cell Functions, Inflammation, Senescence, T-Cell Functions	NM_011577.1:1470
Rps6-mRNA	-0.11	0.223	-0.548	0.327	0.927	0.684	1.25	0.639	0.697	lm.nb	Apoptosis, Cell Cycle, T-Cell Functions	NM_009096.3:1195
Arg2-mRNA	-0.303	0.622	-1.52	0.916	0.811	0.348	1.89	0.644	0.7	lm.nb	Basic Cell Functions	NM_009705.2:249
Xcr1-mRNA	-0.121	0.256	-0.623	0.381	0.919	0.649	1.3	0.653	0.709	loglinear	Adaptive, Chemokines & Receptors, Cytokines & Receptors, Inflammation	NM_011798.4:350
S100a8-mRNA	-0.282	0.604	-1.47	0.902	0.823	0.362	1.87	0.657	0.712	lm.nb	Adaptive, Basic Cell Functions, Inflammation	NM_013650.2:227
Ifit2-mRNA	0.139	0.299	-0.446	0.724	1.1	0.734	1.65	0.658	0.712	lm.nb	Interferon	NM_008332.2:230
Thbs1-mRNA	-0.143	0.319	-0.769	0.483	0.906	0.587	1.4	0.67	0.724	lm.nb	Adaptive, Cell Cycle, Inflammation, Macrophage Functions	NM_011580.3:702
Ticam1-mRNA	-0.107	0.254	-0.604	0.391	0.929	0.658	1.31	0.688	0.742	lm.nb	B-Cell Functions, Chemokines & Receptors, Inflammation, Innate, Interleukins, Pathogen Response, TLR, Transporter Functions	NM_174989.4:2159
Tank-mRNA	0.051	0.122	-0.188	0.29	1.04	0.878	1.22	0.69	0.742	lm.nb	Basic Cell Functions, Innate	NM_011529.1:491
Lrp1-mRNA	0.188	0.451	-0.696	1.07	1.14	0.617	2.1	0.691	0.742	lm.nb	Apoptosis, CD molecules, Transporter Functions	NM_008512.2:1310
Rsad2-mRNA	0.278	0.686	-1.07	1.62	1.21	0.478	3.08	0.699	0.749	lm.nb	Basic Cell Functions	NM_021384.4:510
Smad2-mRNA	0.0549	0.138	-0.216	0.326	1.04	0.861	1.25	0.705	0.755	lm.nb	Cancer Progression	NM_010754.4:880
Fcgr4-mRNA	-0.157	0.407	-0.954	0.64	0.897	0.516	1.56	0.712	0.761	lm.nb	CD molecules, T-Cell Functions	NM_144559.1:608
Cd40-mRNA	0.121	0.316	-0.498	0.74	1.09	0.708	1.67	0.715	0.763	lm.nb	Adaptive, B-Cell Functions, CD molecules, Dendritic Cell Functions, Humoral, Inflammation, T-Cell Functions, TNF Superfamily	NM_011611.2:1425
Ido1-mRNA	-0.229	0.632	-1.47	1.01	0.854	0.362	2.01	0.73	0.777	lm.nb	Adaptive, Cytokines & Receptors, Inflammation, Interleukins, T-Cell Functions	NM_008324.1:521
Bax-mRNA	-0.0519	0.149	-0.345	0.241	0.965	0.787	1.18	0.74	0.787	lm.nb	Apoptosis, Transporter Functions	NM_007527.3:735
Ctsl-mRNA	0.102	0.321	-0.526	0.731	1.07	0.694	1.66	0.76	0.807	lm.nb	Basic Cell Functions	NM_009984.3:45
Ccr3-mRNA	-0.284	0.936	-2.12	1.55	0.821	0.23	2.93	0.772	0.818	lm.nb	Cancer Progression, CD molecules, Chemokines & Receptors, Cytokines & Receptors, Inflammation, Innate, T-Cell Functions	NM_009914.4:664
Cmpk2-mRNA	-0.111	0.379	-0.855	0.632	0.926	0.553	1.55	0.779	0.824	lm.nb	Basic Cell Functions	NM_020557.4:1600
Stat3-mRNA	0.0327	0.114	-0.192	0.257	1.02	0.876	1.2	0.785	0.828	loglinear	Adaptive, Inflammation	NM_213659.2:2130
Col1a1-mRNA	0.182	0.641	-1.08	1.44	1.13	0.475	2.71	0.786	0.828	lm.nb	Cancer Progression, Transporter Functions	NM_007742.3:215
Irf2-mRNA	-0.0549	0.205	-0.457	0.348	0.963	0.728	1.27	0.798	0.839	lm.nb	Adhesion	NM_008391.2:440
Ilf3-mRNA	-0.0326	0.124	-0.276	0.211	0.978	0.826	1.16	0.802	0.842	loglinear	Chemokines & Receptors	NM_010561.2:1902
Myd88-mRNA	-0.0414	0.161	-0.357	0.274	0.972	0.781	1.21	0.806	0.845	lm.nb	Chemokines & Receptors, Cytokines & Receptors, Inflammation, Innate, Interleukins, TLR, Transporter Functions	NM_010851.2:1595
Tnfrsf14-mRNA	0.0502	0.202	-0.346	0.446	1.04	0.787	1.36	0.812	0.85	lm.nb	CD molecules, T-Cell Functions, TNF Superfamily	NM_178931.2:625
Cd274-mRNA	-0.111	0.493	-1.08	0.857	0.926	0.474	1.81	0.83	0.867	lm.nb	CD molecules, T-Cell Functions	NM_021893.2:515
Ythdf2-mRNA	0.0279	0.139	-0.245	0.301	1.02	0.844	1.23	0.848	0.883	lm.nb	Basic Cell Functions, Humoral	NM_145393.4:750
Cd4-mRNA	-0.128	0.64	-1.38	1.13	0.915	0.384	2.18	0.848	0.883	lm.nb	Adaptive, B-Cell Functions, CD molecules, Innate, T-Cell Functions	NM_013488.2:950
Ifi44-mRNA	-0.069	0.369	-0.791	0.653	0.953	0.578	1.57	0.858	0.891	lm.nb	Interferon	NM_133871.2:990
Tnfrsf1b-mRNA	0.0453	0.253	-0.451	0.542	1.03	0.731	1.46	0.864	0.896	lm.nb	CD molecules, Inflammation, TNF Superfamily	NM_011610.3:3270
Ifi35-mRNA	-0.0294	0.171	-0.364	0.305	0.98	0.777	1.24	0.869	0.899	lm.nb	Interferon	NM_027320.4:820
Lamp2-mRNA	-0.0486	0.284	-0.605	0.507	0.967	0.658	1.42	0.869	0.899	lm.nb	CD molecules	NM_001017959.1:908
Cebpb-mRNA	-0.0554	0.332	-0.705	0.595	0.962	0.613	1.51	0.873	0.901	lm.nb	Inflammation, Innate, T-Cell Functions	NM_009883.3:1147
Osm-mRNA	-0.0893	0.574	-1.21	1.04	0.94	0.431	2.05	0.881	0.908	lm.nb	Apoptosis, Cytokines & Receptors	NM_001013365.2:579
Crebbp-mRNA	-0.0195	0.13	-0.275	0.236	0.987	0.827	1.18	0.886	0.911	lm.nb	Cancer Progression, Innate, T-Cell Functions	NM_001025432.1:3770
Ripk2-mRNA	0.0512	0.351	-0.636	0.739	1.04	0.643	1.67	0.889	0.913	lm.nb	Inflammation, Innate, Pathogen Response, T-Cell Functions	NM_138952.3:830
Nos2-mRNA	0.094	0.664	-1.21	1.39	1.07	0.433	2.63	0.892	0.915	lm.nb	Adaptive, Apoptosis, Inflammation, Interferon, T-Cell Functions	NM_010927.3:3715
Ccrl2-mRNA	0.0763	0.558	-1.02	1.17	1.05	0.494	2.25	0.896	0.917	lm.nb	Adaptive, Chemokines & Receptors, Inflammation	NM_017466.4:655
Serpinb2-mRNA	-0.124	1.07	-2.22	1.97	0.918	0.215	3.92	0.912	0.932	lm.nb	Senescence	NM_001174170.1:715
Il6-mRNA	-0.068	0.631	-1.3	1.17	0.954	0.405	2.25	0.918	0.936	lm.nb	Adaptive, B-Cell Functions, Chemokines & Receptors, Cytokines & Receptors, Humoral, Inflammation, Interleukins, Pathogen Response, T-Cell Functions	NM_031168.1:40
Fcer1a-mRNA	0.0589	0.568	-1.05	1.17	1.04	0.482	2.25	0.921	0.938	lm.nb	Adaptive, Inflammation, Interleukins, Macrophage Functions	NM_010184.1:114
Ubc-mRNA	-0.0102	0.102	-0.21	0.189	0.993	0.865	1.14	0.924	0.939	loglinear	Basic Cell Functions, Innate	NM_019639.4:2193
Casp8-mRNA	-0.0121	0.127	-0.26	0.236	0.992	0.835	1.18	0.927	0.941	loglinear	Apoptosis, Cancer Progression, Innate, Macrophage Functions	NM_009812.2:1463
Il1rn-mRNA	0.0603	0.643	-1.2	1.32	1.04	0.435	2.5	0.928	0.941	lm.nb	Cytokines & Receptors, Inflammation, Interleukins	NM_031167.5:224
Nfkbia-mRNA	0.0217	0.249	-0.466	0.509	1.02	0.724	1.42	0.933	0.944	lm.nb	Innate, Macrophage Functions, Pathogen Response, TLR	NM_010907.2:646
Mavs-mRNA	-0.0136	0.174	-0.354	0.327	0.991	0.782	1.25	0.94	0.949	lm.nb	Innate, Interferon, Interleukins	NM_144888.1:2510
Snai1-mRNA	0.0272	0.504	-0.961	1.02	1.02	0.514	2.02	0.959	0.967	lm.nb	Cancer Progression	NM_011427.2:910
Sh2d1b1-mRNA	0.0135	0.302	-0.578	0.605	1.01	0.67	1.52	0.966	0.972	lm.nb	Interferon, NK Cell Functions	NM_012009.4:973
Egr1-mRNA	0.00832	0.221	-0.425	0.441	1.01	0.745	1.36	0.971	0.976	lm.nb	Interleukins, Senescence, T-Cell Functions	NM_007913.5:515
Traf3-mRNA	-0.00678	0.188	-0.375	0.361	0.995	0.771	1.28	0.972	0.976	lm.nb	Apoptosis, Cytokines & Receptors, Innate, TLR	NM_001048206.1:6385
Ddx60-mRNA	0.00862	0.426	-0.827	0.844	1.01	0.564	1.79	0.985	0.986	lm.nb	Basic Cell Functions	NM_001081215.1:2965
Cfh-mRNA	0.00448	0.839	-1.64	1.65	1	0.321	3.14	0.996	0.996	lm.nb	Complement Pathway, Innate	NM_009888.3:807
