# Supplementary material for: T-cell stimulating vaccines empower CD3 bispecific antibody therapy in solid tumors
Source: Nat Commun. 2024 Jan 2;15:48. doi: 10.1038/s41467-023-44308-6 (PMC10761684; doi:10.1038/s41467-023-44308-6)
Supplement: Supplementary file 6 — Supplementary Data 3 [file 41467_2023_44308_MOESM6_ESM.xlsx]

## Sheet: DE Results - New.AnnotationOT.1
	Log2 fold change	std error (log2)	Lower confidence limit (log2)	Upper confidence limit (log2)	Linear fold change	Lower confidence limit (linear)	Upper confidence limit (linear)	P-value	BH.p.value	method	Gene.sets	probe.ID
Ccl4-mRNA	5.35	0.207	4.94	5.75	40.6	30.7	53.9	2.24e-07	6.56e-05	lm.nb	Adaptive, Chemokines & Receptors, Cytokines & Receptors, Inflammation, Leukocyte Functions, NK Cell Functions, Transporter Functions	NM_013652.1:140
Lag3-mRNA	3.27	0.13	3.02	3.53	9.66	8.1	11.5	2.56e-07	6.56e-05	lm.nb	CD molecules, Interleukins, MHC, NK Cell Functions, T-Cell Functions	NM_008479.1:1700
Cyfip2-mRNA	1.83	0.0763	1.69	1.98	3.57	3.22	3.96	3.4e-07	6.56e-05	loglinear	Adhesion, Apoptosis, Innate	NM_001252459.1:1136
Prf1-mRNA	3.35	0.144	3.07	3.63	10.2	8.38	12.4	4.22e-07	6.56e-05	lm.nb		NM_011073.2:1350
Il2rb-mRNA	2.42	0.116	2.19	2.65	5.34	4.57	6.26	7.96e-07	8.61e-05	lm.nb	CD molecules, Cytokines & Receptors, Interleukins, NK Cell Functions	NM_008368.3:2365
Ets1-mRNA	0.999	0.0483	0.905	1.09	2	1.87	2.13	8.3e-07	8.61e-05	loglinear	Apoptosis, Cell Cycle, Senescence	NM_001038642.1:740
Psmb9-mRNA	2.38	0.125	2.14	2.63	5.21	4.4	6.17	1.32e-06	0.000118	loglinear	Antigen Processing	NM_013585.2:540
Cd3e-mRNA	2.6	0.144	2.31	2.88	6.05	4.97	7.36	1.89e-06	0.000142	lm.nb	CD molecules, Interferon, Interleukins, T-Cell Functions	NM_007648.4:380
Il12rb2-mRNA	2.55	0.143	2.27	2.83	5.84	4.81	7.1	2.05e-06	0.000142	loglinear	Cytokines & Receptors, Interferon, T-Cell Functions	NM_008354.3:1395
Tap1-mRNA	2.01	0.116	1.78	2.24	4.03	3.44	4.71	2.36e-06	0.000147	loglinear	Antigen Processing, MHC, T-Cell Functions, Transporter Functions	NM_001161730.1:856
Irf4-mRNA	3.49	0.206	3.09	3.9	11.3	8.51	14.9	2.68e-06	0.000151	loglinear	Interleukins, T-Cell Functions, TLR	NM_013674.1:1878
Psmb10-mRNA	2.39	0.144	2.11	2.68	5.26	4.32	6.39	3.07e-06	0.000151	lm.nb	Humoral, T-Cell Functions	NM_013640.3:401
Ctla4-mRNA	3.34	0.203	2.95	3.74	10.2	7.71	13.4	3.16e-06	0.000151	lm.nb	B-Cell Functions, CD molecules, T-Cell Functions	NM_009843.3:1475
Cd96-mRNA	2.28	0.154	1.98	2.58	4.86	3.94	5.99	6.03e-06	0.000257	loglinear	Adhesion, CD molecules, NK Cell Functions	NM_032465.2:34
Cd6-mRNA	2.01	0.137	1.74	2.28	4.03	3.35	4.86	6.35e-06	0.000257	loglinear	Adhesion, CD molecules	NM_001037801.2:1315
Havcr2-mRNA	3.25	0.223	2.81	3.69	9.52	7.02	12.9	6.62e-06	0.000257	lm.nb	T-Cell Functions	NM_134250.2:134
Pdcd1-mRNA	3.35	0.233	2.89	3.81	10.2	7.43	14	7.15e-06	0.000259	lm.nb	Apoptosis, CD molecules, Humoral, T-Cell Functions	NM_008798.1:1134
Klrd1-mRNA	2.84	0.199	2.45	3.23	7.15	5.45	9.37	7.5e-06	0.000259	lm.nb	NK Cell Functions	NM_010654.2:434
Fasl-mRNA	2.04	0.146	1.76	2.33	4.12	3.38	5.03	8.27e-06	0.000271	lm.nb	Adaptive, Cytokines & Receptors, Inflammation, T-Cell Functions, TNF Superfamily	NM_010177.3:645
Icos-mRNA	3.08	0.223	2.64	3.52	8.45	6.24	11.4	8.95e-06	0.000278	lm.nb	CD molecules, T-Cell Functions	NM_017480.1:142
Cd8a-mRNA	2.66	0.198	2.28	3.05	6.34	4.84	8.29	1.04e-05	0.000308	lm.nb	Adaptive, CD molecules, Innate, T-Cell Functions	NM_001081110.2:355
Ptprc-mRNA	1.6	0.121	1.36	1.84	3.03	2.57	3.57	1.16e-05	0.000328	loglinear	B-Cell Functions, CD molecules, Cytokines & Receptors, T-Cell Functions	NM_011210.3:2320
Thy1-mRNA	2.01	0.154	1.71	2.31	4.03	3.27	4.97	1.25e-05	0.000334	lm.nb	Adhesion, CD molecules, T-Cell Functions	NM_009382.3:425
Stat1-mRNA	2.31	0.178	1.96	2.66	4.95	3.88	6.3	1.32e-05	0.000334	lm.nb	Adaptive, Cytokines & Receptors, Innate, T-Cell Functions	NM_009283.3:1590
Tigit-mRNA	2.85	0.221	2.42	3.29	7.23	5.35	9.77	1.34e-05	0.000334	lm.nb	Interleukins, T-Cell Functions	NM_001146325.1:730
Slamf7-mRNA	2.19	0.173	1.85	2.53	4.55	3.6	5.76	1.51e-05	0.000352	lm.nb	CD molecules, Innate, NK Cell Functions	NM_144539.5:750
Ccl3-mRNA	4.18	0.333	3.53	4.83	18.2	11.6	28.5	1.55e-05	0.000352	lm.nb	Adaptive, Chemokines & Receptors, Cytokines & Receptors, Humoral, Inflammation, NK Cell Functions, T-Cell Functions, Transporter Functions	NM_011337.1:60
Ccl1-mRNA	3.84	0.306	3.24	4.44	14.3	9.44	21.7	1.58e-05	0.000352	lm.nb	Adaptive, Chemokines & Receptors, Cytokines & Receptors, Inflammation	NM_011329.2:145
Cxcl10-mRNA	3.72	0.301	3.13	4.31	13.2	8.76	19.8	1.7e-05	0.000365	lm.nb	Adaptive, Chemokines & Receptors, Cytokines & Receptors, Inflammation, Innate, Leukocyte Functions	NM_021274.1:115
Amica1-mRNA	1.7	0.144	1.42	1.99	3.26	2.68	3.96	2.22e-05	0.000457	lm.nb	Adhesion, Transporter Functions	NM_001005421.4:1002
Spp1-mRNA	-2.49	0.211	-2.9	-2.07	0.179	0.134	0.238	2.28e-05	0.000457	lm.nb	Adhesion, Apoptosis, Cytokines & Receptors, T-Cell Functions	NM_009263.3:420
Gpr183-mRNA	1.77	0.155	1.47	2.08	3.42	2.77	4.22	2.72e-05	0.000527	loglinear	B-Cell Functions, Humoral	NM_183031.2:238
Cd80-mRNA	1.52	0.134	1.26	1.78	2.87	2.39	3.44	2.81e-05	0.000527	lm.nb	Adaptive, CD molecules, T-Cell Functions	NM_009855.2:210
Gbp5-mRNA	3.3	0.293	2.73	3.88	9.87	6.63	14.7	2.89e-05	0.000527	lm.nb	Interferon	NM_153564.2:1176
Cxcr6-mRNA	2.71	0.242	2.23	3.18	6.53	4.7	9.07	3.02e-05	0.000527	lm.nb	CD molecules, Chemokines & Receptors, Innate	NM_030712.4:650
Itk-mRNA	1.6	0.143	1.32	1.88	3.03	2.5	3.68	3.05e-05	0.000527	lm.nb	Adaptive, Cytokines & Receptors, Interleukins, T-Cell Functions	NM_010583.3:404
Cd3d-mRNA	2.32	0.21	1.91	2.73	5	3.75	6.65	3.3e-05	0.000554	lm.nb	CD molecules, T-Cell Functions	NM_013487.2:289
Cd3g-mRNA	2.85	0.261	2.34	3.36	7.19	5.05	10.3	3.5e-05	0.000557	lm.nb	Apoptosis, CD molecules, T-Cell Functions, Transporter Functions	NM_009850.2:430
Itgb2-mRNA	2.29	0.21	1.88	2.7	4.88	3.67	6.5	3.59e-05	0.000557	lm.nb	CD molecules, Humoral, Inflammation, Leukocyte Functions, NK Cell Functions, T-Cell Functions, Transporter Functions	NM_008404.4:2542
Psmb8-mRNA	2.51	0.232	2.05	2.96	5.68	4.14	7.78	3.74e-05	0.000557	lm.nb	Antigen Processing	NM_010724.2:362
Lcp1-mRNA	2.82	0.261	2.3	3.33	7.04	4.94	10	3.77e-05	0.000557	lm.nb	T-Cell Functions, Transporter Functions	NM_001247984.1:3344
Tap2-mRNA	1.6	0.148	1.3	1.89	3.02	2.47	3.7	3.83e-05	0.000557	lm.nb	Antigen Processing, MHC, Transporter Functions	NM_011530.2:495
Tnfrsf14-mRNA	1.4	0.13	1.14	1.65	2.63	2.21	3.14	3.85e-05	0.000557	loglinear	CD molecules, T-Cell Functions, TNF Superfamily	NM_178931.2:625
Ifng-mRNA	4.32	0.404	3.52	5.11	19.9	11.5	34.5	3.97e-05	0.00056	lm.nb	Adaptive, Chemokines & Receptors, Cytokines & Receptors, Humoral, Interleukins, Pathogen Response, Senescence, T-Cell Functions, Transporter Functions	NM_008337.1:95
Cd160-mRNA	2.4	0.227	1.96	2.84	5.28	3.88	7.18	4.19e-05	0.00056	lm.nb	CD molecules, MHC	NM_001163496.1:416
Cfi-mRNA	-3.51	0.332	-4.16	-2.86	0.088	0.0561	0.138	4.22e-05	0.00056	lm.nb	Complement Pathway, Innate	NM_007686.2:421
Ikzf1-mRNA	2.22	0.211	1.81	2.64	4.67	3.51	6.22	4.27e-05	0.00056	lm.nb	B-Cell Functions, NK Cell Functions, T-Cell Functions	NM_001025597.1:4420
Il2ra-mRNA	2.57	0.244	2.09	3.04	5.93	4.25	8.25	4.32e-05	0.00056	lm.nb	Adaptive, B-Cell Functions, CD molecules, Inflammation, T-Cell Functions	NM_008367.2:325
Batf-mRNA	2.93	0.284	2.38	3.49	7.63	5.19	11.2	4.8e-05	0.000609	lm.nb		NM_016767.2:750
Tnfsf14-mRNA	2.27	0.222	1.84	2.71	4.83	3.57	6.53	5.06e-05	0.00063	lm.nb	Apoptosis, CD molecules, Cytokines & Receptors, T-Cell Functions, TNF Superfamily	NM_019418.2:1060
Raet1c-mRNA	-1.43	0.14	-1.7	-1.15	0.372	0.308	0.45	5.18e-05	0.000632	lm.nb	Basic Cell Functions	NM_009018.1:548
Ifi35-mRNA	1.29	0.128	1.04	1.54	2.45	2.06	2.92	5.38e-05	0.000641	loglinear	Interferon	NM_027320.4:820
Cxcl11-mRNA	3.41	0.338	2.75	4.08	10.7	6.73	16.9	5.46e-05	0.000641	lm.nb	Chemokines & Receptors, Cytokines & Receptors, Inflammation, Innate	NM_019494.1:345
Stat4-mRNA	2.3	0.229	1.85	2.75	4.91	3.6	6.7	5.63e-05	0.000649	lm.nb	Adaptive, Cytokines & Receptors, T-Cell Functions	NM_011487.4:1816
Gzmb-mRNA	3.18	0.32	2.55	3.81	9.06	5.86	14	6.06e-05	0.000686	lm.nb	Apoptosis, T-Cell Functions	NM_013542.2:1020
Ltbr-mRNA	-0.914	0.0927	-1.1	-0.732	0.531	0.468	0.602	6.29e-05	0.000698	loglinear	Apoptosis, TNF Superfamily	NM_010736.3:1962
Atg10-mRNA	-0.886	0.0901	-1.06	-0.709	0.541	0.479	0.612	6.4e-05	0.000698	loglinear	Transporter Functions	NM_025770.3:46
Herc6-mRNA	2.13	0.218	1.71	2.56	4.39	3.26	5.9	6.61e-05	0.000709	lm.nb	Basic Cell Functions	NM_025992.2:876
Cd69-mRNA	2.7	0.278	2.16	3.24	6.5	4.46	9.48	6.8e-05	0.000717	lm.nb	B-Cell Functions, Macrophage Functions	NM_001033122.3:1370
Selplg-mRNA	2.53	0.264	2.01	3.04	5.76	4.03	8.24	7.37e-05	0.000764	lm.nb	Adhesion, CD molecules, Leukocyte Functions	NM_009151.3:1712
Cd1d1-mRNA	1.45	0.154	1.15	1.75	2.74	2.22	3.37	7.98e-05	0.000813	lm.nb	Antigen Processing, CD molecules, Innate, Interleukins, Macrophage Functions, MHC, T-Cell Functions	NM_007639.3:1340
Klrk1-mRNA	2.95	0.314	2.34	3.57	7.74	5.05	11.9	8.21e-05	0.000813	lm.nb	CD molecules, MHC, NK Cell Functions	NM_001083322.1:144
Erbb2-mRNA	-1.88	0.2	-2.27	-1.49	0.272	0.207	0.357	8.23e-05	0.000813	lm.nb	Cancer Progression, Cytokines & Receptors	NM_001003817.1:1395
Gata3-mRNA	1.37	0.146	1.08	1.66	2.58	2.12	3.15	8.42e-05	0.000819	loglinear	Adaptive, T-Cell Functions	NM_008091.3:1943
Klra4-mRNA	-2.31	0.25	-2.8	-1.82	0.202	0.144	0.284	9.13e-05	0.000874	lm.nb	Adhesion, NK Cell Functions	NM_010649.3:169
Irgm2-mRNA	2.25	0.244	1.77	2.73	4.75	3.4	6.61	9.34e-05	0.00088	lm.nb	Innate, Interferon	NM_019440.2:2555
Hsd11b1-mRNA	2.21	0.245	1.73	2.69	4.64	3.33	6.47	0.000102	0.000949	lm.nb	Basic Cell Functions	NM_008288.2:110
Inpp5d-mRNA	1.82	0.202	1.42	2.21	3.52	2.68	4.63	0.000106	0.000974	lm.nb	Apoptosis, B-Cell Functions, Interleukins	NM_001110192.1:2186
Bcl2-mRNA	-1.7	0.191	-2.08	-1.33	0.307	0.237	0.398	0.000111	0.001	lm.nb	B-Cell Functions, Innate, T-Cell Functions	NM_009741.3:1844
Ncam1-mRNA	-1.77	0.201	-2.17	-1.38	0.292	0.223	0.384	0.000117	0.00104	lm.nb	Adhesion, CD molecules, NK Cell Functions	NM_001113204.1:740
Ifitm1-mRNA	3.07	0.348	2.39	3.75	8.38	5.22	13.5	0.000119	0.00104	lm.nb	CD molecules, Innate, Interferon	NM_001112715.1:412
Gtf3c1-mRNA	-0.921	0.105	-1.13	-0.716	0.528	0.458	0.609	0.00012	0.00104	loglinear		NM_207239.1:4586
Pdgfc-mRNA	-1.6	0.183	-1.96	-1.24	0.329	0.256	0.422	0.000123	0.00105	lm.nb	Basic Cell Functions	NM_019971.2:1165
Zbp1-mRNA	2.63	0.304	2.04	3.23	6.2	4.1	9.36	0.00013	0.0011	lm.nb	Innate	NM_021394.2:473
Hcst-mRNA	1.66	0.193	1.29	2.04	3.17	2.44	4.12	0.000134	0.00111	lm.nb	Basic Cell Functions	NM_011827.3:166
Il1r2-mRNA	2.5	0.291	1.93	3.08	5.68	3.82	8.43	0.000136	0.00111	lm.nb	B-Cell Functions, CD molecules, Cytokines & Receptors, Interleukins	NM_010555.4:458
Gfi1-mRNA	0.99	0.116	0.764	1.22	1.99	1.7	2.32	0.000139	0.00113	loglinear	Interleukins, T-Cell Functions, TLR	NM_010278.2:1875
Ctsw-mRNA	1.39	0.163	1.07	1.71	2.62	2.1	3.27	0.000141	0.00113	lm.nb	CD molecules	NM_009985.4:190
Egr3-mRNA	1.49	0.175	1.14	1.83	2.8	2.21	3.56	0.000146	0.00115	lm.nb	Apoptosis	NM_018781.2:518
Cd81-mRNA	-1.34	0.16	-1.66	-1.03	0.394	0.317	0.49	0.000154	0.00119	lm.nb	B-Cell Functions, CD molecules	NM_133655.2:575
Cd247-mRNA	2.01	0.239	1.54	2.48	4.02	2.9	5.57	0.000156	0.00119	lm.nb	CD molecules, NK Cell Functions, T-Cell Functions	NM_001113391.2:215
Itgal-mRNA	2.16	0.259	1.66	2.67	4.48	3.15	6.37	0.000158	0.00119	lm.nb	Adhesion, CD molecules, Leukocyte Functions, T-Cell Functions	NM_008400.2:950
Nlrc5-mRNA	1.56	0.187	1.2	1.93	2.95	2.29	3.8	0.000159	0.00119	lm.nb	Innate, Interferon, MHC	NM_001033207.3:6665
Ncf4-mRNA	1.72	0.207	1.32	2.13	3.3	2.49	4.37	0.000165	0.00121	lm.nb	Basic Cell Functions, Innate	NM_008677.2:741
Il21r-mRNA	1.66	0.2	1.27	2.05	3.16	2.41	4.14	0.000167	0.00121	lm.nb	CD molecules, Cytokines & Receptors	NM_021887.1:619
Il7r-mRNA	1.25	0.151	0.954	1.55	2.38	1.94	2.92	0.000168	0.00121	lm.nb	B-Cell Functions, CD molecules, Cytokines & Receptors, T-Cell Functions	NM_008372.3:1020
Cxcl9-mRNA	4.88	0.59	3.72	6.04	29.5	13.2	65.6	0.000169	0.00121	lm.nb	Adaptive, Chemokines & Receptors, Cytokines & Receptors, Inflammation, Innate	NM_008599.2:40
Tbx21-mRNA	2.21	0.267	1.68	2.73	4.62	3.21	6.64	0.000171	0.00121	lm.nb	Adaptive, T-Cell Functions	NM_019507.1:625
Cd5-mRNA	2.27	0.278	1.73	2.82	4.83	3.31	7.04	0.00018	0.00126	lm.nb	Apoptosis, CD molecules, T-Cell Functions	NM_007650.3:1395
Lck-mRNA	1.99	0.244	1.51	2.46	3.96	2.85	5.52	0.000184	0.00127	lm.nb	Apoptosis, B-Cell Functions, T-Cell Functions	NM_010693.2:1180
Tnfrsf18-mRNA	2.56	0.317	1.94	3.19	5.91	3.84	9.1	0.000193	0.00132	lm.nb	Apoptosis, TNF Superfamily	NM_009400.2:840
Il2rg-mRNA	2.12	0.263	1.6	2.64	4.35	3.04	6.22	0.000197	0.00133	lm.nb	B-Cell Functions, CD molecules, Cytokines & Receptors, Interleukins, T-Cell Functions	NM_013563.3:1226
Irf8-mRNA	2.26	0.283	1.71	2.82	4.8	3.27	7.05	0.000204	0.00136	lm.nb	Interferon, Interleukins, T-Cell Functions	NM_008320.3:2274
Cd27-mRNA	2.42	0.304	1.82	3.01	5.34	3.53	8.08	0.000211	0.00139	lm.nb	B-Cell Functions, CD molecules, T-Cell Functions, TNF Superfamily	NM_001033126.2:235
Card11-mRNA	1.17	0.148	0.875	1.46	2.24	1.83	2.74	0.000224	0.00145	lm.nb	B-Cell Functions, Cytokines & Receptors, Interleukins, T-Cell Functions	NM_175362.2:545
Itga5-mRNA	-1.09	0.138	-1.36	-0.816	0.471	0.39	0.568	0.000225	0.00145	lm.nb	Adhesion, CD molecules, Innate, Leukocyte Functions	NM_010577.3:2446
Fut7-mRNA	2.3	0.293	1.72	2.87	4.92	3.3	7.32	0.000226	0.00145	lm.nb	Leukocyte Functions, T-Cell Functions	NM_001177367.1:1151
Klrc1-mRNA	2.29	0.294	1.71	2.86	4.88	3.27	7.27	0.000238	0.00151	lm.nb	CD molecules, NK Cell Functions	NM_001136068.1:68
Cd7-mRNA	2.69	0.352	2	3.39	6.48	4.01	10.5	0.000261	0.00164	lm.nb	CD molecules, NK Cell Functions	NM_009854.1:234
Cd37-mRNA	2.01	0.264	1.49	2.53	4.02	2.81	5.76	0.000272	0.00169	lm.nb	B-Cell Functions, CD molecules, Humoral	NM_007645.4:180
Gzma-mRNA	3.25	0.43	2.41	4.09	9.51	5.3	17.1	0.000279	0.0017	lm.nb	Apoptosis	NM_010370.2:188
Spn-mRNA	1.5	0.199	1.11	1.89	2.83	2.16	3.71	0.000279	0.0017	lm.nb	Adhesion, Apoptosis, CD molecules, T-Cell Functions	NM_001037810.1:726
Ambp-mRNA	-2.72	0.362	-3.43	-2.01	0.152	0.0931	0.249	0.00029	0.00175	lm.nb	Transporter Functions	NM_007443.3:410
Fyn-mRNA	1.66	0.223	1.22	2.1	3.16	2.34	4.29	0.000304	0.00182	lm.nb	Transporter Functions	NM_008054.2:1030
Gzmk-mRNA	2.71	0.368	1.99	3.43	6.54	3.96	10.8	0.000324	0.00192	lm.nb	Innate	NM_008196.1:302
Tnfsf11-mRNA	1.76	0.241	1.29	2.23	3.39	2.44	4.7	0.000334	0.00195	lm.nb	CD molecules, Cytokines & Receptors, T-Cell Functions, TNF Superfamily , Transporter Functions	NM_011613.3:615
Col4a1-mRNA	-1.21	0.166	-1.53	-0.884	0.433	0.345	0.542	0.000339	0.00195	lm.nb	Cancer Progression	NM_009931.2:4116
H2-M3-mRNA	1.57	0.216	1.15	1.99	2.97	2.22	3.98	0.000341	0.00195	lm.nb	Antigen Processing, MHC, NK Cell Functions, T-Cell Functions	NM_013819.2:1180
Smad3-mRNA	-1.7	0.234	-2.16	-1.25	0.307	0.223	0.422	0.000342	0.00195	lm.nb	Cancer Progression	NM_016769.3:1845
Il16-mRNA	2.44	0.338	1.77	3.1	5.41	3.42	8.56	0.000359	0.00201	lm.nb	Chemokines & Receptors, Cytokines & Receptors, Interleukins, Leukocyte Functions	NM_010551.3:3095
Cd48-mRNA	1.96	0.272	1.43	2.49	3.89	2.69	5.62	0.000361	0.00201	lm.nb	CD molecules, T-Cell Functions	NM_007649.4:370
Pla2g6-mRNA	-1.19	0.166	-1.52	-0.869	0.437	0.349	0.548	0.000361	0.00201	lm.nb	Basic Cell Functions	NM_001199023.1:768
Irf7-mRNA	2.56	0.356	1.86	3.26	5.91	3.64	9.59	0.000365	0.00201	lm.nb	Adaptive, Innate, Interferon, Senescence	NM_016850.2:705
Mfge8-mRNA	-1.23	0.171	-1.56	-0.891	0.427	0.339	0.539	0.00037	0.00202	lm.nb	Adhesion, Apoptosis, Transporter Functions	NM_008594.2:1357
Il34-mRNA	-1.63	0.227	-2.07	-1.18	0.324	0.238	0.441	0.000374	0.00203	lm.nb	Cytokines & Receptors, Inflammation, Innate, Macrophage Functions	NM_001135100.1:848
Slamf6-mRNA	2.13	0.298	1.54	2.71	4.36	2.91	6.54	0.000381	0.00204	lm.nb	CD molecules	NM_030710.2:805
Pik3cd-mRNA	2.19	0.308	1.59	2.79	4.56	3	6.93	0.000388	0.00205	lm.nb	Inflammation, Innate	XM_003945690.1:4648
Cd53-mRNA	1.92	0.27	1.39	2.44	3.77	2.62	5.44	0.00039	0.00205	lm.nb	CD molecules	NM_007651.3:2300
Xaf1-mRNA	1.54	0.217	1.12	1.97	2.91	2.17	3.92	0.000393	0.00205	lm.nb	Apoptosis	NM_001037713.3:100
Rora-mRNA	1.16	0.164	0.839	1.48	2.24	1.79	2.79	0.000398	0.00206	lm.nb	Macrophage Functions, T-Cell Functions	NM_013646.1:1045
Ido1-mRNA	3.83	0.547	2.76	4.9	14.2	6.77	29.9	0.000421	0.00215	lm.nb	Adaptive, Cytokines & Receptors, Inflammation, Interleukins, T-Cell Functions	NM_008324.1:521
Cd8b1-mRNA	2.32	0.331	1.67	2.97	4.99	3.18	7.82	0.000422	0.00215	lm.nb	CD molecules, T-Cell Functions	NM_009858.2:1075
H2-K1-mRNA	1.16	0.168	0.836	1.49	2.24	1.78	2.82	0.000443	0.00224	lm.nb	Antigen Processing, MHC, T-Cell Functions	NM_001001892.2:1370
Tnfaip3-mRNA	1.18	0.171	0.845	1.52	2.27	1.8	2.86	0.000457	0.00229	lm.nb	Apoptosis, B-Cell Functions, Inflammation, Innate	NM_009397.2:232
Ltb-mRNA	2	0.292	1.43	2.57	4	2.69	5.95	0.000471	0.00234	lm.nb	Cytokines & Receptors, Interleukins, TNF Superfamily	NM_008518.2:163
Runx3-mRNA	1.56	0.231	1.11	2.02	2.95	2.16	4.04	0.000508	0.00251	lm.nb	Apoptosis, Cell Cycle, Interferon	NM_019732.2:803
Stat5b-mRNA	1.2	0.178	0.849	1.55	2.29	1.8	2.92	0.000523	0.00256	lm.nb	B-Cell Functions, Cell Cycle, Interleukins, NK Cell Functions, T-Cell Functions	NM_011489.3:4855
Xcl1-mRNA	2.48	0.369	1.76	3.2	5.58	3.38	9.21	0.00053	0.00257	lm.nb	Chemokines & Receptors, Cytokines & Receptors, Inflammation, Innate, T-Cell Functions	NM_008510.1:103
Cmpk2-mRNA	2.46	0.367	1.74	3.18	5.52	3.35	9.09	0.000534	0.00258	lm.nb	Basic Cell Functions	NM_020557.4:1600
Ifit2-mRNA	1.53	0.23	1.08	1.98	2.88	2.11	3.94	0.000565	0.00266	lm.nb	Interferon	NM_008332.2:230
Adora2a-mRNA	0.84	0.127	0.592	1.09	1.79	1.51	2.13	0.000565	0.00266	loglinear	Apoptosis, Inflammation	NM_009630.2:2306
Fcgr4-mRNA	3.06	0.463	2.16	3.97	8.36	4.46	15.7	0.000574	0.00266	lm.nb	CD molecules, T-Cell Functions	NM_144559.1:608
Sh2d1a-mRNA	1.89	0.286	1.33	2.45	3.71	2.51	5.47	0.000574	0.00266	lm.nb	Humoral, NK Cell Functions	NM_011364.3:250
Irf1-mRNA	1.63	0.247	1.15	2.12	3.1	2.22	4.34	0.000578	0.00266	lm.nb	Interleukins, T-Cell Functions	NM_008390.1:365
Rel-mRNA	0.651	0.0986	0.458	0.844	1.57	1.37	1.8	0.000578	0.00266	loglinear	Cytokines & Receptors, Interleukins, T-Cell Functions	NM_009044.2:1290
Casp1-mRNA	1.78	0.272	1.25	2.32	3.44	2.38	4.98	0.000604	0.00274	lm.nb	Cytokines & Receptors, Innate, Interleukins, Microglial Functions	NM_009807.2:259
Pik3cg-mRNA	1.9	0.291	1.33	2.47	3.74	2.52	5.54	0.000609	0.00274	lm.nb	Apoptosis, Inflammation, Innate	NM_020272.2:2890
Zap70-mRNA	1.97	0.301	1.38	2.56	3.92	2.6	5.9	0.000611	0.00274	lm.nb	T-Cell Functions	NM_009539.2:1030
Tgfb3-mRNA	-1.84	0.281	-2.39	-1.28	0.28	0.191	0.411	0.000616	0.00274	lm.nb	Apoptosis, T-Cell Functions	NM_009368.2:2410
Klrc2-mRNA	1.73	0.265	1.21	2.25	3.32	2.31	4.76	0.000617	0.00274	lm.nb	CD molecules	NM_010653.4:259
Cxcl2-mRNA	4.15	0.639	2.89	5.4	17.7	7.43	42.2	0.000636	0.00281	lm.nb	Adaptive, Chemokines & Receptors, Cytokines & Receptors, Inflammation, Innate, Leukocyte Functions	NM_009140.2:765
Bst1-mRNA	2.91	0.452	2.02	3.79	7.49	4.05	13.9	0.000673	0.00295	lm.nb	CD molecules, Humoral	NM_009763.3:854
Tnfsf10-mRNA	2.61	0.408	1.81	3.41	6.1	3.51	10.6	0.000685	0.00298	lm.nb	Apoptosis, CD molecules, Cytokines & Receptors, TNF Superfamily	NM_009425.2:2055
Clu-mRNA	-1.68	0.264	-2.19	-1.16	0.313	0.219	0.448	0.000712	0.00307	lm.nb	Apoptosis, Cancer Progression, Innate	NM_013492.2:354
Ccr5-mRNA	1.73	0.273	1.2	2.27	3.32	2.29	4.81	0.000719	0.00308	lm.nb	Adaptive, CD molecules, Chemokines & Receptors, Cytokines & Receptors, Dendritic Cell Functions, Macrophage Functions, T-Cell Functions, Transporter Functions	NM_009917.5:1340
Pin1-mRNA	-1.9	0.301	-2.49	-1.31	0.268	0.178	0.403	0.000735	0.00313	lm.nb	Cell Cycle, Cytokines & Receptors, Innate	NM_023371.3:2480
Vcam1-mRNA	-1.62	0.257	-2.12	-1.11	0.326	0.23	0.462	0.00075	0.00317	lm.nb	Adhesion, CD molecules, Leukocyte Functions, T-Cell Functions	NM_011693.2:1440
Entpd1-mRNA	1.94	0.312	1.33	2.55	3.84	2.51	5.87	0.000798	0.00335	lm.nb	CD molecules	NM_009848.3:2062
S100a8-mRNA	3.67	0.595	2.5	4.83	12.7	5.66	28.5	0.000837	0.00347	lm.nb	Adaptive, Basic Cell Functions, Inflammation	NM_013650.2:227
Tnfrsf1b-mRNA	0.861	0.14	0.587	1.13	1.82	1.5	2.2	0.000841	0.00347	lm.nb	CD molecules, Inflammation, TNF Superfamily	NM_011610.3:3270
Jak1-mRNA	1.26	0.205	0.861	1.66	2.4	1.82	3.17	0.000841	0.00347	lm.nb	Chemokines & Receptors, Cytokines & Receptors, Innate, T-Cell Functions	NM_146145.2:4080
Hc-mRNA	-3.67	0.604	-4.86	-2.49	0.0783	0.0345	0.178	0.000894	0.00366	lm.nb	Chemokines & Receptors, Complement Pathway, Cytokines & Receptors, Inflammation, Innate, Leukocyte Functions, Macrophage Functions	NM_010406.1:1065
Slamf1-mRNA	2.01	0.333	1.35	2.66	4.02	2.55	6.31	0.000945	0.00384	lm.nb	CD molecules	NM_013730.4:1770
Mapk3-mRNA	-0.698	0.116	-0.926	-0.471	0.616	0.526	0.722	0.000958	0.00387	loglinear	Apoptosis, Cell Cycle, Innate, Interleukins	NM_011952.2:825
Cd84-mRNA	1.66	0.276	1.12	2.2	3.15	2.17	4.59	0.000964	0.00387	lm.nb	Adhesion, CD molecules	NM_001252472.1:188
Cxcr4-mRNA	1.58	0.263	1.06	2.09	2.98	2.09	4.26	0.000972	0.00387	lm.nb	CD molecules, Chemokines & Receptors, Cytokines & Receptors, Dendritic Cell Functions, Inflammation, T-Cell Functions, Transporter Functions	NM_009911.3:704
Il12rb1-mRNA	1.29	0.216	0.867	1.71	2.45	1.82	3.28	0.000989	0.00392	lm.nb	CD molecules, Cytokines & Receptors, Interleukins, NK Cell Functions, T-Cell Functions	NM_008353.2:1088
Cd28-mRNA	1.19	0.2	0.799	1.58	2.28	1.74	3	0.00101	0.00396	lm.nb	Adaptive, B-Cell Functions, CD molecules, Humoral, Inflammation, Interleukins, T-Cell Functions	NM_007642.4:3304
Fpr2-mRNA	3.43	0.581	2.29	4.57	10.8	4.89	23.8	0.00105	0.00411	lm.nb	Adaptive, Basic Cell Functions, Inflammation	NM_008039.2:1015
Zfp13-mRNA	-1.3	0.22	-1.73	-0.865	0.407	0.302	0.549	0.00107	0.00414	loglinear	Basic Cell Functions	NM_011747.2:419
Socs1-mRNA	2.5	0.424	1.66	3.33	5.64	3.17	10	0.00107	0.00414	lm.nb	Cytokines & Receptors, T-Cell Functions	NM_009896.2:1020
Rorc-mRNA	-2.5	0.428	-3.34	-1.66	0.177	0.0991	0.317	0.00111	0.00426	lm.nb	Adaptive, T-Cell Functions	NM_011281.2:648
Ccrl2-mRNA	3.27	0.561	2.17	4.38	9.68	4.51	20.8	0.00112	0.00426	lm.nb	Adaptive, Chemokines & Receptors, Inflammation	NM_017466.4:655
Ewsr1-mRNA	-0.552	0.0948	-0.738	-0.366	0.682	0.6	0.776	0.00113	0.00427	loglinear	Basic Cell Functions	NM_007968.3:150
Abcb1a-mRNA	-1.33	0.229	-1.78	-0.881	0.398	0.291	0.543	0.00115	0.00434	lm.nb	CD molecules, Cell Cycle, Transporter Functions	NM_011076.1:2600
Pvrl2-mRNA	-1.33	0.23	-1.78	-0.878	0.398	0.291	0.544	0.00117	0.00439	lm.nb	Adhesion, NK Cell Functions, T-Cell Functions	NM_001159724.1:984
Ddx58-mRNA	0.709	0.123	0.468	0.95	1.63	1.38	1.93	0.00118	0.00439	lm.nb	Innate, Interferon	NM_172689.3:1751
Itga4-mRNA	2.22	0.385	1.46	2.97	4.65	2.76	7.84	0.00119	0.00441	lm.nb	Adhesion, CD molecules, Leukocyte Functions	NM_010576.3:6600
Atg16l1-mRNA	-0.623	0.108	-0.835	-0.411	0.65	0.561	0.752	0.0012	0.00441	loglinear	Transporter Functions	NM_001205391.1:280
Ccl17-mRNA	-3.37	0.588	-4.53	-2.22	0.0965	0.0434	0.214	0.00122	0.00445	lm.nb	Chemokines & Receptors, Cytokines & Receptors, Inflammation, Innate	NM_011332.2:247
Rrad-mRNA	0.874	0.153	0.574	1.17	1.83	1.49	2.25	0.00123	0.00447	lm.nb	Basic Cell Functions	NM_019662.2:1439
Cxcr2-mRNA	2.77	0.485	1.82	3.72	6.82	3.53	13.2	0.00125	0.00447	lm.nb	Adaptive, CD molecules, Chemokines & Receptors, Cytokines & Receptors, Inflammation, Innate, Interleukins	NM_009909.3:440
Fcgr3-mRNA	2.73	0.478	1.79	3.67	6.63	3.47	12.7	0.00125	0.00447	lm.nb	Antigen Processing, CD molecules, MHC, Transporter Functions	NM_010188.5:1175
Nfkbia-mRNA	1.09	0.192	0.719	1.47	2.14	1.65	2.77	0.00125	0.00447	lm.nb	Innate, Macrophage Functions, Pathogen Response, TLR	NM_010907.2:646
Ifih1-mRNA	1.08	0.191	0.71	1.46	2.12	1.64	2.74	0.00128	0.00454	lm.nb	Apoptosis, Innate, Interferon	NM_027835.2:1997
Mcam-mRNA	-1.5	0.264	-2.02	-0.983	0.353	0.247	0.506	0.00129	0.00454	lm.nb	Adhesion, CD molecules	NM_023061.2:630
Ccr1-mRNA	2.74	0.482	1.79	3.68	6.67	3.46	12.8	0.00129	0.00454	lm.nb	Adaptive, CD molecules, Chemokines & Receptors, Cytokines & Receptors, Dendritic Cell Functions, Inflammation, Innate, Leukocyte Functions, Transporter Functions	NM_009912.4:1526
Vegfc-mRNA	-1.22	0.216	-1.65	-0.799	0.428	0.319	0.575	0.00131	0.00459	lm.nb	Cancer Progression	NM_009506.2:1320
Isg15-mRNA	3.22	0.574	2.09	4.34	9.31	4.27	20.3	0.00137	0.00477	lm.nb	Basic Cell Functions, Innate	NM_015783.1:395
Txk-mRNA	1.81	0.324	1.18	2.45	3.51	2.26	5.45	0.00139	0.00479	lm.nb	Adaptive, Cytokines & Receptors, Interleukins, T-Cell Functions	NM_001122754.1:835
H2-Q10-mRNA	1.54	0.276	0.998	2.08	2.91	2	4.23	0.00141	0.00485	lm.nb	Adaptive, Antigen Processing, B-Cell Functions, MHC	NM_010391.4:890
Dll4-mRNA	-1.56	0.28	-2.11	-1.01	0.34	0.232	0.497	0.00144	0.00491	lm.nb	Cancer Progression	NM_019454.2:542
Igf1r-mRNA	-1.44	0.261	-1.96	-0.934	0.367	0.258	0.523	0.00145	0.00494	lm.nb	CD molecules, Cytokines & Receptors, Senescence	NM_010513.2:3390
Arg1-mRNA	2.62	0.476	1.69	3.55	6.15	3.22	11.7	0.00151	0.0051	lm.nb	Basic Cell Functions	NM_007482.3:626
Bcl2l1-mRNA	-1	0.188	-1.37	-0.636	0.498	0.386	0.644	0.00177	0.00595	lm.nb	Apoptosis, Cytokines & Receptors, Innate	NM_009743.4:200
Cspg4-mRNA	-2.32	0.436	-3.18	-1.47	0.2	0.111	0.362	0.00179	0.00596	lm.nb	Cancer Progression, Inflammation	NM_139001.2:1530
Irf5-mRNA	2.35	0.441	1.48	3.21	5.08	2.79	9.25	0.00179	0.00596	lm.nb	Senescence	NM_012057.3:1826
Cd274-mRNA	2.52	0.476	1.59	3.46	5.75	3.01	11	0.00182	0.006	lm.nb	CD molecules, T-Cell Functions	NM_021893.2:515
Il22ra1-mRNA	-1.68	0.317	-2.3	-1.06	0.312	0.203	0.48	0.00182	0.006	lm.nb	Chemokines & Receptors	NM_178257.1:685
Prdm1-mRNA	1.1	0.208	0.693	1.51	2.15	1.62	2.85	0.00185	0.00605	lm.nb	B-Cell Functions	NM_007548.3:1440
Cdh1-mRNA	-1.25	0.238	-1.72	-0.786	0.42	0.304	0.58	0.00189	0.00614	lm.nb	Cancer Progression, CD molecules	NM_009864.2:1610
Dmbt1-mRNA	-3.4	0.647	-4.67	-2.13	0.0946	0.0393	0.228	0.00191	0.00619	lm.nb	Innate, Transporter Functions	XM_006507298.1:2054
Nfatc3-mRNA	0.932	0.179	0.581	1.28	1.91	1.5	2.43	0.002	0.00643	lm.nb		NM_010901.2:2260
Fcer1g-mRNA	2.09	0.403	1.3	2.88	4.25	2.46	7.35	0.00205	0.00653	lm.nb	Antigen Processing, Interleukins, MHC, Transporter Functions	NM_010185.4:264
Cx3cr1-mRNA	1.54	0.297	0.958	2.12	2.91	1.94	4.35	0.00205	0.00653	lm.nb	Chemokines & Receptors, Cytokines & Receptors, Macrophage Functions, Microglial Functions	NM_009987.3:2696
Ctss-mRNA	2.37	0.458	1.47	3.27	5.17	2.78	9.62	0.00206	0.00653	lm.nb	Innate	NM_021281.2:740
Ccr2-mRNA	2.27	0.442	1.41	3.14	4.84	2.65	8.81	0.00212	0.00669	lm.nb	Adaptive, Cancer Progression, CD molecules, Chemokines & Receptors, Cytokines & Receptors, Dendritic Cell Functions, Humoral, Inflammation, Interleukins, Macrophage Functions, T-Cell Functions	NM_009915.2:2965
Il1rap-mRNA	2.3	0.448	1.42	3.18	4.93	2.68	9.05	0.00213	0.00669	lm.nb	Cytokines & Receptors, Inflammation, Innate, Interleukins	NM_008364.2:2415
H2-Eb1-mRNA	2.62	0.511	1.62	3.62	6.14	3.06	12.3	0.00218	0.00679	lm.nb	Antigen Processing, Interleukins, MHC	NM_010382.2:935
Ccl5-mRNA	2.72	0.532	1.68	3.76	6.59	3.2	13.6	0.00218	0.00679	lm.nb	Adaptive, Cancer Progression, Chemokines & Receptors, Dendritic Cell Functions, Inflammation, Innate, Macrophage Functions, NK Cell Functions, T-Cell Functions, Transporter Functions	NM_013653.3:240
Csf3r-mRNA	1.96	0.387	1.2	2.72	3.89	2.3	6.57	0.00229	0.0071	lm.nb	Adhesion, CD molecules, Cytokines & Receptors	NM_001252651.1:1294
Cd40lg-mRNA	1.17	0.233	0.718	1.63	2.26	1.65	3.1	0.00234	0.00721	loglinear	Adaptive, B-Cell Functions, CD molecules, Cytokines & Receptors, Dendritic Cell Functions, Inflammation, Interleukins, MHC, T-Cell Functions, TNF Superfamily	NM_011616.2:600
Ly9-mRNA	2.06	0.409	1.26	2.86	4.18	2.4	7.28	0.00235	0.00721	lm.nb	Adhesion, CD molecules	NM_008534.2:1190
Il17ra-mRNA	1.17	0.233	0.714	1.63	2.25	1.64	3.09	0.00239	0.00727	lm.nb	CD molecules, Cytokines & Receptors, Interleukins	NM_008359.1:312
Il15ra-mRNA	1.3	0.26	0.791	1.81	2.46	1.73	3.5	0.00244	0.00738	lm.nb	CD molecules, NK Cell Functions	NM_008358.2:800
Pnma1-mRNA	-1.75	0.351	-2.44	-1.07	0.297	0.184	0.478	0.00246	0.00738	lm.nb	Adaptive, Adhesion, Inflammation	NM_027438.3:906
Cd74-mRNA	2.33	0.467	1.42	3.25	5.04	2.67	9.5	0.00246	0.00738	lm.nb	Antigen Processing, B-Cell Functions, CD molecules, Innate, MHC, T-Cell Functions	NM_001042605.1:391
Hck-mRNA	2.15	0.431	1.3	2.99	4.44	2.47	7.97	0.00249	0.00745	lm.nb	Inflammation, Innate	NM_010407.3:1874
Lgals3-mRNA	0.986	0.198	0.597	1.37	1.98	1.51	2.59	0.00253	0.00754	lm.nb	Innate, T-Cell Functions	NM_001145953.1:665
Myd88-mRNA	1.42	0.286	0.854	1.98	2.67	1.81	3.94	0.0026	0.00768	lm.nb	Chemokines & Receptors, Cytokines & Receptors, Inflammation, Innate, Interleukins, TLR, Transporter Functions	NM_010851.2:1595
Il10ra-mRNA	2.03	0.41	1.22	2.83	4.08	2.33	7.12	0.00261	0.00768	lm.nb	CD molecules	NM_008348.2:75
Psma2-mRNA	0.378	0.0768	0.228	0.529	1.3	1.17	1.44	0.00264	0.00773	loglinear	Cancer Progression	NM_008944.2:136
Flt3l-mRNA	1.12	0.229	0.673	1.57	2.18	1.59	2.97	0.00271	0.00792	lm.nb	Cytokines & Receptors, NK Cell Functions	NM_013520.2:529
Arg2-mRNA	3.54	0.727	2.11	4.96	11.6	4.33	31.2	0.0028	0.00814	lm.nb	Basic Cell Functions	NM_009705.2:249
H2-T23-mRNA	0.757	0.156	0.451	1.06	1.69	1.37	2.09	0.00288	0.0083	lm.nb	Antigen Processing, MHC, T-Cell Functions	NM_010398.3:441
Mapk8-mRNA	-1.14	0.235	-1.59	-0.675	0.455	0.331	0.626	0.00288	0.0083	lm.nb	Adaptive, Apoptosis, Innate, T-Cell Functions	NM_016700.3:970
Atm-mRNA	-0.546	0.113	-0.768	-0.324	0.685	0.587	0.799	0.00292	0.00837	loglinear	Apoptosis, B-Cell Functions, Cell Cycle, Senescence	NM_007499.2:5543
Mefv-mRNA	1.98	0.411	1.18	2.79	3.95	2.26	6.91	0.00293	0.00837	lm.nb	Inflammation, Innate	NM_001161790.1:928
Abl1-mRNA	-1.14	0.238	-1.61	-0.677	0.453	0.327	0.626	0.003	0.00853	lm.nb	Apoptosis, Cell Cycle, Innate, Senescence	NM_009594.4:1378
Trp53-mRNA	-0.781	0.163	-1.1	-0.461	0.582	0.466	0.726	0.00303	0.00856	lm.nb	Apoptosis, Cell Cycle, Senescence, T-Cell Functions	NM_011640.1:1835
C5ar1-mRNA	2.51	0.526	1.48	3.54	5.71	2.79	11.7	0.00306	0.00861	lm.nb	Chemokines & Receptors, Complement Pathway, Humoral	NM_007577.3:595
Abcg1-mRNA	1.73	0.366	1.02	2.45	3.33	2.03	5.47	0.00318	0.0089	lm.nb	Innate, Transporter Functions	NM_009593.1:295
Egfr-mRNA	-0.999	0.211	-1.41	-0.585	0.501	0.376	0.667	0.00321	0.00896	lm.nb	Apoptosis, Cancer Progression	NM_207655.2:1335
H2-Ab1-mRNA	2.41	0.513	1.4	3.42	5.32	2.65	10.7	0.00334	0.00926	lm.nb	Antigen Processing, Interferon, MHC, T-Cell Functions	NM_207105.2:164
Alcam-mRNA	-1.58	0.337	-2.24	-0.919	0.335	0.212	0.529	0.00336	0.00929	lm.nb	Adhesion, CD molecules	NM_009655.1:2605
Cd2-mRNA	1.44	0.308	0.84	2.05	2.72	1.79	4.13	0.00338	0.00929	lm.nb	CD molecules, NK Cell Functions, T-Cell Functions	XM_006500959.1:82
Clec5a-mRNA	2.61	0.557	1.51	3.7	6.09	2.86	13	0.0034	0.00931	lm.nb	Apoptosis, Cytokines & Receptors, Innate	NM_001038604.1:605
Itgb4-mRNA	-1.76	0.377	-2.5	-1.03	0.294	0.176	0.491	0.00341	0.00931	lm.nb	Adhesion, CD molecules	NM_001005608.2:3355
Il18r1-mRNA	0.976	0.211	0.563	1.39	1.97	1.48	2.62	0.00358	0.00971	lm.nb	CD molecules, Innate, T-Cell Functions	NM_001161842.1:620
Chuk-mRNA	-0.676	0.146	-0.963	-0.389	0.626	0.513	0.763	0.00362	0.00979	lm.nb	Innate	NM_001162410.1:222
Tlr6-mRNA	2.55	0.552	1.46	3.63	5.84	2.76	12.4	0.00365	0.00979	lm.nb	Adaptive, CD molecules, Inflammation, Innate, Interleukins, Microglial Functions, Pathogen Response, T-Cell Functions, TLR	NM_011604.3:475
Pvr-mRNA	-1.39	0.302	-1.98	-0.799	0.381	0.253	0.575	0.00368	0.00979	lm.nb	CD molecules, NK Cell Functions, T-Cell Functions	NM_027514.2:962
Hras-mRNA	-2.17	0.471	-3.09	-1.24	0.223	0.117	0.422	0.00368	0.00979	lm.nb	Senescence	NM_008284.2:1890
Cxcr3-mRNA	1.55	0.336	0.887	2.2	2.92	1.85	4.61	0.00368	0.00979	lm.nb	Adaptive, CD molecules, Chemokines & Receptors, Cytokines & Receptors, Innate, T-Cell Functions	NM_009910.2:605
Osm-mRNA	2.44	0.537	1.39	3.49	5.43	2.62	11.3	0.00393	0.0104	lm.nb	Apoptosis, Cytokines & Receptors	NM_001013365.2:579
Itgax-mRNA	0.906	0.201	0.513	1.3	1.87	1.43	2.46	0.00403	0.0106	lm.nb	Adhesion, CD molecules, Innate, T-Cell Functions	NM_021334.2:327
Ciita-mRNA	1.9	0.422	1.07	2.73	3.73	2.1	6.62	0.00408	0.0106	lm.nb	Interferon, MHC	NM_007575.2:1358
Tlr7-mRNA	3.5	0.776	1.98	5.02	11.3	3.93	32.4	0.00408	0.0106	lm.nb	Chemokines & Receptors, Inflammation, Innate, Interleukins, Microglial Functions, Pathogen Response, TLR	NM_133211.3:3210
Irak3-mRNA	2.31	0.513	1.3	3.32	4.96	2.47	9.97	0.0041	0.0106	lm.nb	Cytokines & Receptors, Innate, Interleukins	NM_028679.3:2608
Il1r1-mRNA	-1.04	0.231	-1.49	-0.587	0.486	0.355	0.666	0.00411	0.0106	lm.nb	Adaptive, CD molecules, Cytokines & Receptors, Inflammation, Innate, Interleukins, T-Cell Functions	NM_001123382.1:820
Syk-mRNA	2.06	0.457	1.16	2.95	4.16	2.23	7.73	0.00411	0.0106	lm.nb	B-Cell Functions, Innate, Interleukins, Leukocyte Functions, Macrophage Functions, T-Cell Functions, Transporter Functions	NM_001198977.1:2064
Clec7a-mRNA	2.58	0.575	1.46	3.71	5.99	2.74	13.1	0.00414	0.0106	lm.nb	Inflammation, Innate, Leukocyte Functions, Transporter Functions	NM_020008.2:1008
Elk1-mRNA	-2.2	0.491	-3.17	-1.24	0.217	0.111	0.423	0.00417	0.0106	lm.nb	Innate	NM_007922.4:3070
H2-Aa-mRNA	2.73	0.61	1.54	3.93	6.65	2.91	15.2	0.00418	0.0106	lm.nb	Antigen Processing, Interferon, MHC, T-Cell Functions	NM_010378.2:450
Atg5-mRNA	0.846	0.19	0.474	1.22	1.8	1.39	2.33	0.00429	0.0109	lm.nb	Apoptosis, Innate, Transporter Functions	NM_053069.5:2142
H2-DMa-mRNA	2.01	0.45	1.12	2.89	4.01	2.18	7.4	0.0043	0.0109	lm.nb	Antigen Processing, MHC, T-Cell Functions	NM_010386.3:530
Ep300-mRNA	-0.622	0.14	-0.898	-0.347	0.65	0.537	0.786	0.00441	0.0111	lm.nb	Apoptosis, Innate	NM_177821.6:4305
Slc11a1-mRNA	2.26	0.511	1.26	3.26	4.79	2.39	9.6	0.00446	0.0111	lm.nb	Adaptive, Antigen Processing, Transporter Functions	NM_013612.2:945
Smpd3-mRNA	-1.76	0.397	-2.54	-0.978	0.296	0.172	0.508	0.00446	0.0111	lm.nb	Cell Cycle	NM_021491.3:1578
Stat3-mRNA	0.449	0.102	0.25	0.649	1.37	1.19	1.57	0.00452	0.0112	loglinear	Adaptive, Inflammation	NM_213659.2:2130
Map3k5-mRNA	-0.619	0.142	-0.897	-0.341	0.651	0.537	0.789	0.00475	0.0118	lm.nb	Apoptosis, Innate	NM_008580.4:640
Kdr-mRNA	-1.04	0.238	-1.5	-0.57	0.488	0.353	0.674	0.00479	0.0118	lm.nb	Adhesion, Apoptosis, Cancer Progression	NM_010612.2:995
Msr1-mRNA	1.57	0.364	0.855	2.28	2.97	1.81	4.87	0.00504	0.0124	lm.nb	CD molecules, Macrophage Functions, Transporter Functions	NM_001113326.1:555
Tlr2-mRNA	1.74	0.404	0.945	2.53	3.33	1.92	5.77	0.00511	0.0125	lm.nb	CD molecules, Inflammation, Innate, Leukocyte Functions, TLR	NM_011905.2:255
Itga6-mRNA	-1.43	0.335	-2.09	-0.775	0.371	0.235	0.584	0.00523	0.0128	lm.nb	Adhesion, Apoptosis, CD molecules, Leukocyte Functions	NM_008397.3:910
Lta-mRNA	1.23	0.291	0.664	1.8	2.35	1.58	3.49	0.00542	0.0132	lm.nb	Adaptive, Cytokines & Receptors, Humoral, Inflammation, Pathogen Response, TNF Superfamily	NM_010735.1:1115
Rsad2-mRNA	3.05	0.72	1.64	4.46	8.28	3.12	22	0.00545	0.0132	lm.nb	Basic Cell Functions	NM_021384.4:510
Itgam-mRNA	1.85	0.436	0.991	2.7	3.59	1.99	6.5	0.0055	0.0132	lm.nb	Adaptive, CD molecules, Innate, Leukocyte Functions, T-Cell Functions, Transporter Functions	NM_008401.2:155
Hmgb1-mRNA	0.669	0.158	0.359	0.979	1.59	1.28	1.97	0.0055	0.0132	lm.nb	Adaptive, Apoptosis, Inflammation, Innate, Pathogen Response	NM_010439.3:1574
Mapk11-mRNA	-1.1	0.26	-1.61	-0.59	0.467	0.328	0.664	0.00552	0.0132	lm.nb	Basic Cell Functions, Innate	NM_011161.5:396
Syt17-mRNA	-1.8	0.426	-2.63	-0.96	0.288	0.161	0.514	0.00561	0.0134	lm.nb	Transporter Functions	NM_138649.1:1390
Fcgr1-mRNA	2.19	0.52	1.17	3.21	4.56	2.25	9.24	0.00566	0.0134	lm.nb	Antigen Processing, CD molecules, Innate, MHC, Transporter Functions	NM_010186.5:185
H2-D1-mRNA	1.17	0.279	0.624	1.72	2.25	1.54	3.29	0.00571	0.0135	lm.nb	Antigen Processing, MHC, T-Cell Functions	NM_010380.3:1133
Il1rl1-mRNA	1.02	0.247	0.541	1.51	2.03	1.46	2.84	0.00598	0.0141	lm.nb	Chemokines & Receptors, Cytokines & Receptors, Inflammation, Innate, Interleukins, Macrophage Functions, Transporter Functions	NM_001025602.2:815
Cd86-mRNA	1.45	0.349	0.765	2.13	2.73	1.7	4.39	0.00601	0.0141	lm.nb	Adaptive, B-Cell Functions, CD molecules, Dendritic Cell Functions, T-Cell Functions, TLR	NM_019388.3:251
Il1b-mRNA	2.8	0.675	1.48	4.12	6.96	2.78	17.4	0.00604	0.0141	lm.nb	Adaptive, Chemokines & Receptors, Humoral, Inflammation, Innate, Interleukins, Macrophage Functions, Pathogen Response, T-Cell Functions, Transporter Functions	NM_008361.3:1120
Jun-mRNA	1.02	0.248	0.538	1.51	2.03	1.45	2.85	0.00618	0.0144	lm.nb	Apoptosis, Pathogen Response	NM_010591.2:2212
Ddx60-mRNA	1.41	0.343	0.737	2.08	2.66	1.67	4.24	0.0063	0.0146	lm.nb	Basic Cell Functions	NM_001081215.1:2965
Dpp4-mRNA	1.23	0.301	0.642	1.82	2.35	1.56	3.54	0.0064	0.0148	lm.nb	B-Cell Functions, CD molecules, T-Cell Functions	NM_001159543.1:1303
H2-DMb1-mRNA	1.69	0.417	0.874	2.51	3.23	1.83	5.69	0.00667	0.0154	lm.nb	Antigen Processing, MHC	NM_010387.2:1089
Tgfb2-mRNA	-1.18	0.291	-1.75	-0.607	0.442	0.298	0.657	0.00676	0.0155	lm.nb	Apoptosis, Cell Cycle, Cytokines & Receptors, T-Cell Functions	NM_009367.1:1685
Ilf3-mRNA	-0.59	0.147	-0.878	-0.303	0.664	0.544	0.811	0.0069	0.0158	lm.nb	Chemokines & Receptors	NM_010561.2:1902
Nos2-mRNA	2.61	0.649	1.33	3.88	6.09	2.52	14.7	0.00699	0.0159	lm.nb	Adaptive, Apoptosis, Inflammation, Interferon, T-Cell Functions	NM_010927.3:3715
Sell-mRNA	1.96	0.492	0.996	2.92	3.89	1.99	7.59	0.00725	0.0164	lm.nb	Adhesion, Apoptosis, CD molecules, T-Cell Functions	NM_001164059.1:664
Cd68-mRNA	2.04	0.513	1.04	3.05	4.12	2.05	8.26	0.00726	0.0164	lm.nb	CD molecules	NM_009853.1:636
Cd40-mRNA	1.19	0.3	0.604	1.78	2.29	1.52	3.44	0.00735	0.0166	lm.nb	Adaptive, B-Cell Functions, CD molecules, Dendritic Cell Functions, Humoral, Inflammation, T-Cell Functions, TNF Superfamily	NM_011611.2:1425
Abca1-mRNA	1.83	0.462	0.927	2.74	3.56	1.9	6.67	0.00738	0.0166	lm.nb	Innate, Transporter Functions	NM_013454.3:6865
Il1rn-mRNA	2.51	0.634	1.27	3.75	5.7	2.41	13.5	0.00743	0.0166	lm.nb	Cytokines & Receptors, Inflammation, Interleukins	NM_031167.5:224
Mr1-mRNA	1.67	0.421	0.842	2.49	3.18	1.79	5.63	0.00746	0.0166	lm.nb	Antigen Processing, MHC	NM_008209.4:1360
Cd276-mRNA	-1.05	0.266	-1.57	-0.531	0.483	0.336	0.692	0.00747	0.0166	lm.nb	CD molecules, Inflammation, Interleukins, T-Cell Functions	NM_133983.4:1278
Cd200-mRNA	-0.807	0.205	-1.21	-0.406	0.572	0.433	0.755	0.00763	0.0169	lm.nb	CD molecules	NM_010818.3:686
Tnfrsf13b-mRNA	1.56	0.396	0.781	2.33	2.94	1.72	5.04	0.00767	0.0169	lm.nb	B-Cell Functions, CD molecules, TNF Superfamily	NM_021349.1:340
Oas3-mRNA	1.53	0.39	0.767	2.3	2.89	1.7	4.92	0.00776	0.0171	lm.nb	Basic Cell Functions	NM_145226.2:365
Itga2b-mRNA	-1.21	0.309	-1.82	-0.606	0.432	0.284	0.657	0.00779	0.0171	lm.nb	Adhesion, CD molecules, Leukocyte Functions	NM_010575.2:461
Csf1-mRNA	1.17	0.299	0.584	1.76	2.25	1.5	3.38	0.00786	0.0172	lm.nb	Cytokines & Receptors, Inflammation, Innate, Macrophage Functions, Transporter Functions	NM_001113530.1:833
Jak2-mRNA	-0.483	0.125	-0.729	-0.238	0.715	0.603	0.848	0.0084	0.0183	loglinear	Adaptive, Cytokines & Receptors, Innate, Interleukins, T-Cell Functions	NM_008413.2:1049
Anp32b-mRNA	0.38	0.0988	0.186	0.573	1.3	1.14	1.49	0.00851	0.0184	loglinear	Cell Cycle	NM_130889.2:480
Muc1-mRNA	-1.34	0.349	-2.02	-0.652	0.396	0.247	0.636	0.00866	0.0186	lm.nb	Apoptosis, CD molecules, Cell Cycle	NM_013605.1:1445
Litaf-mRNA	0.766	0.2	0.374	1.16	1.7	1.3	2.23	0.00867	0.0186	lm.nb	Apoptosis	NM_019980.1:1100
C1qb-mRNA	2.64	0.69	1.29	4	6.24	2.44	15.9	0.00869	0.0186	lm.nb	Complement Pathway, Innate	NM_009777.2:865
Klrg1-mRNA	2.3	0.601	1.12	3.47	4.91	2.17	11.1	0.00873	0.0187	lm.nb	Innate	NM_016970.1:825
Mst1r-mRNA	-1.26	0.331	-1.91	-0.615	0.416	0.265	0.653	0.00878	0.0187	lm.nb	CD molecules, Innate	NM_009074.1:3135
Tlr8-mRNA	2.6	0.683	1.26	3.94	6.05	2.39	15.3	0.00892	0.0189	lm.nb	CD molecules, Inflammation, Innate, Interleukins, Pathogen Response, TLR	NM_133212.2:110
Itga2-mRNA	-1.49	0.392	-2.26	-0.721	0.356	0.209	0.607	0.00897	0.019	lm.nb	Adhesion, B-Cell Functions, CD molecules, Leukocyte Functions	NM_008396.2:1860
Cd9-mRNA	-0.938	0.248	-1.42	-0.453	0.522	0.373	0.731	0.00909	0.0192	lm.nb	Adhesion, CD molecules	NM_007657.3:620
Map3k1-mRNA	-1.05	0.278	-1.59	-0.501	0.484	0.332	0.706	0.00938	0.0197	lm.nb	Apoptosis, Innate	NM_011945.2:1640
Cd180-mRNA	2.41	0.641	1.15	3.66	5.31	2.22	12.7	0.00941	0.0197	lm.nb	CD molecules, Inflammation, Innate	NM_008533.2:860
Cd99-mRNA	-0.448	0.12	-0.683	-0.214	0.733	0.623	0.862	0.00959	0.02	loglinear	CD molecules	NM_025584.2:716
Ccl6-mRNA	2.86	0.77	1.36	4.37	7.28	2.56	20.7	0.00985	0.0205	lm.nb	Chemokines & Receptors, Cytokines & Receptors	NM_009139.2:825
Fn1-mRNA	-1.74	0.47	-2.66	-0.821	0.299	0.158	0.566	0.01	0.0207	lm.nb	Adhesion, Apoptosis	NM_010233.1:2627
Tfrc-mRNA	-0.849	0.231	-1.3	-0.396	0.555	0.406	0.76	0.0104	0.0216	lm.nb	CD molecules, Transporter Functions	NM_011638.3:1930
Ly86-mRNA	2.86	0.784	1.32	4.39	7.24	2.49	21	0.0108	0.0223	lm.nb	Humoral, Inflammation, Innate, Pathogen Response	NM_010745.2:725
Il11-mRNA	-3.18	0.882	-4.91	-1.45	0.11	0.0333	0.366	0.0113	0.0232	lm.nb	B-Cell Functions, Cytokines & Receptors, Interleukins	NM_008350.2:285
Tmed1-mRNA	-0.922	0.256	-1.42	-0.42	0.528	0.373	0.747	0.0114	0.0232	lm.nb	T-Cell Functions, Transporter Functions	NM_010744.3:104
Thbs1-mRNA	-1.29	0.358	-1.99	-0.585	0.41	0.252	0.667	0.0115	0.0234	lm.nb	Adaptive, Cell Cycle, Inflammation, Macrophage Functions	NM_011580.3:702
Fcgr2b-mRNA	1.91	0.538	0.857	2.97	3.76	1.81	7.82	0.012	0.0245	lm.nb	Antigen Processing, B-Cell Functions, CD molecules, Inflammation, Interleukins, MHC, Transporter Functions	NM_001077189.1:1225
Crp-mRNA	-3.75	1.06	-5.83	-1.67	0.0742	0.0175	0.314	0.0123	0.0249	loglinear	Adaptive, Complement Pathway, Humoral, Inflammation, Innate, Macrophage Functions, Transporter Functions	NM_007768.4:163
F2rl1-mRNA	-1.26	0.357	-1.95	-0.557	0.419	0.258	0.68	0.0125	0.0252	lm.nb	Cytokines & Receptors, Inflammation, Innate, Leukocyte Functions	NM_007974.4:994
Cyld-mRNA	0.705	0.2	0.312	1.1	1.63	1.24	2.14	0.0125	0.0252	lm.nb	Apoptosis, Cell Cycle, Innate	NM_001276279.1:2200
Map4k2-mRNA	0.828	0.236	0.365	1.29	1.78	1.29	2.45	0.0127	0.0256	lm.nb	Innate	NM_009006.2:666
Btk-mRNA	2.04	0.581	0.897	3.18	4.1	1.86	9.03	0.0128	0.0256	lm.nb	Apoptosis, Innate	NM_013482.2:2255
Cybb-mRNA	1.73	0.494	0.759	2.7	3.31	1.69	6.49	0.0129	0.0257	lm.nb	Innate, Transporter Functions	NM_007807.2:1535
Trem1-mRNA	1.93	0.555	0.847	3.02	3.82	1.8	8.12	0.013	0.0259	lm.nb	CD molecules, Humoral	NM_021406.5:1704
Txnip-mRNA	1.51	0.433	0.657	2.35	2.84	1.58	5.11	0.0132	0.0261	lm.nb	Apoptosis, Cell Cycle, Innate	NM_023719.1:2340
Rela-mRNA	-0.435	0.125	-0.68	-0.189	0.74	0.624	0.877	0.0133	0.0262	loglinear	Innate, Interleukins, Pathogen Response	NM_009045.4:645
Ebi3-mRNA	1.85	0.534	0.805	2.9	3.61	1.75	7.46	0.0134	0.0263	lm.nb	Cytokines & Receptors, Humoral, Interleukins	NM_015766.2:1015
Ifit3-mRNA	1.81	0.527	0.776	2.84	3.5	1.71	7.16	0.0139	0.0273	lm.nb	Interferon	NM_010501.1:1290
Pparg-mRNA	-1.07	0.311	-1.67	-0.456	0.478	0.313	0.729	0.014	0.0273	lm.nb	Cytokines & Receptors, Inflammation, Innate, Macrophage Functions, Transporter Functions	NM_011146.1:1060
Tnfrsf10b-mRNA	-1.42	0.415	-2.23	-0.609	0.373	0.212	0.656	0.014	0.0273	lm.nb	Apoptosis, CD molecules, TNF Superfamily	NM_020275.3:1625
Traf6-mRNA	0.435	0.127	0.186	0.685	1.35	1.14	1.61	0.0142	0.0275	lm.nb	Cytokines & Receptors, Innate, Interleukins, T-Cell Functions, TLR	NM_009424.2:980
Ticam2-mRNA	2.41	0.706	1.03	3.8	5.32	2.04	13.9	0.0142	0.0275	lm.nb	Cytokines & Receptors, Inflammation, Innate, Interleukins, TLR	NM_173394.2:1243
Cd3eap-mRNA	-0.658	0.193	-1.04	-0.28	0.634	0.488	0.824	0.0143	0.0275	lm.nb	CD molecules	NM_145822.2:1858
Nlrp3-mRNA	1.54	0.452	0.656	2.43	2.91	1.58	5.39	0.0143	0.0275	lm.nb	Apoptosis, Inflammation, Innate, Interleukins	NM_145827.3:508
Ccl8-mRNA	2.92	0.858	1.23	4.6	7.54	2.35	24.2	0.0146	0.028	lm.nb	Adaptive, Cancer Progression, Chemokines & Receptors, Cytokines & Receptors, Inflammation	NM_021443.2:150
St6gal1-mRNA	-1.28	0.378	-2.02	-0.541	0.412	0.246	0.687	0.0146	0.028	lm.nb	Basic Cell Functions, Humoral	NM_001252506.1:1564
Cd38-mRNA	1.59	0.472	0.669	2.52	3.02	1.59	5.73	0.0149	0.0284	lm.nb	Apoptosis, B-Cell Functions, CD molecules	NM_007646.4:1490
Fas-mRNA	0.845	0.252	0.351	1.34	1.8	1.28	2.53	0.0153	0.0291	lm.nb	B-Cell Functions, CD molecules, Inflammation, T-Cell Functions, TNF Superfamily , Transporter Functions	NM_007987.2:596
Cebpb-mRNA	1.02	0.305	0.423	1.62	2.03	1.34	3.07	0.0155	0.0294	lm.nb	Inflammation, Innate, T-Cell Functions	NM_009883.3:1147
Pdcd1lg2-mRNA	0.971	0.291	0.402	1.54	1.96	1.32	2.91	0.0156	0.0295	lm.nb	CD molecules, T-Cell Functions	NM_021396.2:1870
Tnf-mRNA	0.839	0.251	0.346	1.33	1.79	1.27	2.52	0.0156	0.0295	lm.nb	Adaptive, Chemokines & Receptors, Cytokines & Receptors, Humoral, Inflammation, Pathogen Response, T-Cell Functions, TNF Superfamily , Transporter Functions	NM_013693.1:1135
C1s1-mRNA	2.99	0.898	1.23	4.75	7.96	2.35	27	0.0157	0.0296	lm.nb	Complement Pathway, Innate	NM_144938.2:2490
Map3k7-mRNA	-0.267	0.0803	-0.425	-0.11	0.831	0.745	0.927	0.0158	0.0297	loglinear	Apoptosis, Innate, T-Cell Functions, TLR	NM_009316.1:822
C1qa-mRNA	2.18	0.657	0.888	3.46	4.52	1.85	11	0.0162	0.0302	lm.nb	Complement Pathway, Innate	NM_007572.2:566
Eomes-mRNA	1.57	0.476	0.638	2.51	2.97	1.56	5.68	0.0164	0.0305	lm.nb	Interferon, T-Cell Functions	NM_010136.2:2665
C3ar1-mRNA	1.9	0.576	0.77	3.03	3.73	1.71	8.15	0.0165	0.0305	lm.nb	Adaptive, Cancer Progression, Complement Pathway, Inflammation, Macrophage Functions	NM_009779.2:555
Lif-mRNA	-1.35	0.412	-2.16	-0.546	0.391	0.223	0.685	0.0167	0.0309	lm.nb	Cytokines & Receptors	NM_008501.2:3435
Tab1-mRNA	-0.671	0.204	-1.07	-0.271	0.628	0.476	0.829	0.0167	0.0309	lm.nb	Basic Cell Functions, Innate	NM_025609.2:570
Atf1-mRNA	0.282	0.086	0.114	0.451	1.22	1.08	1.37	0.0168	0.0309	loglinear	Innate	NM_007497.3:1216
Cmah-mRNA	1.33	0.408	0.531	2.13	2.51	1.44	4.38	0.0172	0.0316	lm.nb	Transporter Functions	NM_001111110.2:664
Csf2-mRNA	-1.5	0.463	-2.41	-0.597	0.352	0.188	0.661	0.0175	0.0319	lm.nb	Adaptive, Cytokines & Receptors, Innate, Interleukins, Macrophage Functions, T-Cell Functions, Transporter Functions	NM_009969.4:732
Tapbp-mRNA	0.95	0.293	0.377	1.52	1.93	1.3	2.88	0.0175	0.032	lm.nb	Antigen Processing, MHC	NM_009318.2:2195
C6-mRNA	4.28	1.32	1.69	6.87	19.4	3.24	117	0.0176	0.032	lm.nb	Apoptosis, Complement Pathway, Innate	NM_016704.2:170
Thbd-mRNA	2.27	0.7	0.897	3.64	4.82	1.86	12.5	0.0177	0.0321	lm.nb	CD molecules	NM_009378.3:2845
F13a1-mRNA	3.13	0.968	1.23	5.03	8.76	2.35	32.6	0.0178	0.0322	lm.nb	Basic Cell Functions	NM_001166391.1:2790
Emr1-mRNA	2.96	0.92	1.16	4.76	7.78	2.23	27.2	0.0182	0.0328	lm.nb	Basic Cell Functions	NM_010130.1:995
Atg7-mRNA	-0.397	0.124	-0.64	-0.154	0.759	0.642	0.899	0.0185	0.0333	lm.nb	Apoptosis, Transporter Functions	NM_028835.1:855
Cd200r1-mRNA	1.84	0.577	0.71	2.97	3.58	1.64	7.84	0.0188	0.0337	lm.nb	B-Cell Functions	NM_021325.3:1090
Tnfrsf4-mRNA	2.62	0.822	1.01	4.23	6.16	2.01	18.8	0.0189	0.0337	lm.nb	B-Cell Functions, CD molecules, Cytokines & Receptors, Inflammation, T-Cell Functions, TNF Superfamily	NM_011659.2:320
Vegfa-mRNA	-1.6	0.507	-2.6	-0.61	0.329	0.165	0.655	0.0195	0.0348	lm.nb	Apoptosis, Cytokines & Receptors, Macrophage Functions, T-Cell Functions	NM_001025250.3:3015
Dusp4-mRNA	-1.2	0.381	-1.95	-0.456	0.435	0.259	0.729	0.0196	0.0348	lm.nb	Basic Cell Functions, Innate	NM_176933.4:2200
Tnfrsf12a-mRNA	-1.1	0.348	-1.78	-0.415	0.468	0.292	0.75	0.0197	0.0348	lm.nb	Adhesion, Apoptosis, CD molecules, TNF Superfamily	NM_001161746.1:517
Nfkb2-mRNA	-0.442	0.14	-0.716	-0.167	0.736	0.609	0.891	0.0197	0.0348	lm.nb	Innate	NM_019408.2:1150
Trem2-mRNA	1.79	0.572	0.665	2.91	3.45	1.59	7.51	0.0205	0.0362	lm.nb	Basic Cell Functions, Humoral	NM_031254.2:646
Cxcl3-mRNA	2.3	0.738	0.851	3.74	4.91	1.8	13.4	0.0208	0.0365	lm.nb	Adaptive, Chemokines & Receptors, Cytokines & Receptors, Inflammation	NM_203320.2:275
Bst2-mRNA	0.758	0.245	0.278	1.24	1.69	1.21	2.36	0.0212	0.0372	lm.nb	CD molecules, Humoral, Innate	NM_198095.2:468
Marco-mRNA	4.07	1.32	1.49	6.66	16.8	2.81	101	0.0214	0.0374	lm.nb	Innate, Transporter Functions	NM_010766.2:350
Dock9-mRNA	-0.533	0.173	-0.872	-0.193	0.691	0.546	0.875	0.0217	0.0379	lm.nb	Basic Cell Functions	XM_976068.1:360
Mapkapk2-mRNA	0.539	0.176	0.195	0.884	1.45	1.14	1.85	0.022	0.0383	lm.nb	Inflammation, Innate, Interleukins, TLR	NM_008551.1:1991
Clec4a2-mRNA	2.47	0.807	0.891	4.05	5.55	1.85	16.6	0.0221	0.0383	lm.nb	Innate	NM_001170332.1:923
Chil3-mRNA	2.74	0.899	0.981	4.5	6.69	1.97	22.7	0.0224	0.0387	lm.nb	Basic Cell Functions	NM_009892.2:823
Xbp1-mRNA	-0.461	0.151	-0.757	-0.165	0.726	0.592	0.892	0.0225	0.0387	lm.nb		NM_013842.2:825
Stat6-mRNA	0.717	0.236	0.254	1.18	1.64	1.19	2.26	0.0229	0.0394	lm.nb	Adaptive, Cytokines & Receptors, T-Cell Functions	NM_009284.2:3465
Cd47-mRNA	0.517	0.171	0.183	0.852	1.43	1.13	1.81	0.0231	0.0396	lm.nb	CD molecules, Inflammation, T-Cell Functions, Transporter Functions	NM_010581.3:165
Egr1-mRNA	0.679	0.226	0.235	1.12	1.6	1.18	2.18	0.024	0.0411	lm.nb	Interleukins, Senescence, T-Cell Functions	NM_007913.5:515
Lyn-mRNA	1.06	0.356	0.364	1.76	2.09	1.29	3.39	0.0246	0.0419	lm.nb	B-Cell Functions, Cytokines & Receptors, Dendritic Cell Functions, Inflammation, Innate, Transporter Functions	NM_010747.1:1725
Cd244-mRNA	0.768	0.261	0.257	1.28	1.7	1.19	2.43	0.0258	0.0438	lm.nb	CD molecules, NK Cell Functions	NM_018729.2:262
Sbno2-mRNA	-0.474	0.161	-0.79	-0.158	0.72	0.579	0.896	0.0258	0.0438	lm.nb	Inflammation, Macrophage Functions	NM_183426.1:2656
Il18rap-mRNA	0.355	0.121	0.118	0.593	1.28	1.09	1.51	0.0261	0.0441	lm.nb	CD molecules, Cytokines & Receptors, Innate, Interleukins, T-Cell Functions	NM_010553.2:2055
Angpt2-mRNA	-0.732	0.249	-1.22	-0.243	0.602	0.429	0.845	0.0262	0.0442	lm.nb	Adhesion, Cancer Progression	NM_007426.3:2020
Itga1-mRNA	-0.906	0.311	-1.52	-0.297	0.534	0.35	0.814	0.0268	0.0451	lm.nb	Adhesion, Apoptosis, CD molecules, T-Cell Functions	NM_001033228.3:2550
Ccl9-mRNA	2.54	0.882	0.817	4.27	5.84	1.76	19.3	0.0278	0.0467	lm.nb	Chemokines & Receptors, Cytokines & Receptors	NM_011338.2:1125
Cd59b-mRNA	-0.996	0.346	-1.67	-0.317	0.501	0.313	0.803	0.0282	0.0472	lm.nb	Apoptosis, Complement Pathway, T-Cell Functions	NM_181858.1:322
Rps6-mRNA	-0.556	0.194	-0.936	-0.176	0.68	0.523	0.885	0.0286	0.0477	lm.nb	Apoptosis, Cell Cycle, T-Cell Functions	NM_009096.3:1195
Lyz2-mRNA	2.11	0.738	0.664	3.56	4.32	1.58	11.8	0.0288	0.0479	lm.nb	Transporter Functions	NM_017372.3:98
Tlr1-mRNA	1.64	0.575	0.516	2.77	3.13	1.43	6.83	0.0289	0.0479	lm.nb	CD molecules, Inflammation, Innate, Interleukins, Macrophage Functions, TLR	NM_030682.1:805
Ccl25-mRNA	-0.839	0.295	-1.42	-0.26	0.559	0.374	0.835	0.0296	0.0489	lm.nb	Adaptive, Chemokines & Receptors, Cytokines & Receptors, Inflammation, Leukocyte Functions	NM_009138.3:316
Csf2rb-mRNA	1.19	0.421	0.369	2.02	2.29	1.29	4.05	0.0297	0.0489	lm.nb	Cancer Progression, CD molecules, Cytokines & Receptors	NM_007780.4:4185
Ulbp1-mRNA	-0.379	0.134	-0.643	-0.116	0.769	0.64	0.923	0.0302	0.0498	loglinear	Interferon, Macrophage Functions, NK Cell Functions	NM_029975.2:595
Csf1r-mRNA	1.53	0.544	0.464	2.6	2.89	1.38	6.05	0.0306	0.0502	lm.nb	CD molecules, Chemokines & Receptors, Cytokines & Receptors, Innate, Macrophage Functions	NM_001037859.2:1892
Apoe-mRNA	2.11	0.75	0.639	3.58	4.32	1.56	12	0.0307	0.0502	lm.nb	Apoptosis, Cancer Progression, Transporter Functions	NM_009696.3:129
C1ra-mRNA	2.14	0.763	0.647	3.64	4.41	1.57	12.4	0.0308	0.0504	lm.nb	Complement Pathway, Innate	NM_023143.3:1923
Ifnar2-mRNA	0.797	0.284	0.24	1.35	1.74	1.18	2.56	0.031	0.0504	lm.nb	Cytokines & Receptors, Interferon	NM_001110498.1:725
Sh2b2-mRNA	1.32	0.471	0.397	2.25	2.5	1.32	4.74	0.0311	0.0504	lm.nb	B-Cell Functions, Cytokines & Receptors	NM_018825.3:1074
Cd33-mRNA	1.28	0.459	0.38	2.18	2.43	1.3	4.53	0.0317	0.0513	lm.nb	Adhesion, CD molecules	NM_001111058.1:405
Cdh5-mRNA	-0.934	0.335	-1.59	-0.276	0.523	0.332	0.826	0.0318	0.0515	lm.nb	Adhesion, CD molecules	NM_009868.3:1615
Cx3cl1-mRNA	-0.743	0.271	-1.27	-0.211	0.598	0.414	0.864	0.0337	0.0543	lm.nb	Chemokines & Receptors, Cytokines & Receptors, Macrophage Functions	NM_009142.3:125
Cd163-mRNA	3.77	1.38	1.07	6.47	13.6	2.1	88.6	0.0339	0.0546	lm.nb	Cancer Progression, CD molecules, Inflammation	NM_053094.2:3225
Cmklr1-mRNA	1.26	0.464	0.354	2.17	2.4	1.28	4.51	0.0346	0.0554	lm.nb	Chemokines & Receptors, Interleukins, Macrophage Functions	NM_008153.3:445
Fos-mRNA	0.566	0.209	0.157	0.975	1.48	1.12	1.97	0.0349	0.0558	lm.nb	Inflammation, Innate, Pathogen Response	NM_010234.2:1330
Itgb3-mRNA	-1.1	0.406	-1.89	-0.299	0.468	0.27	0.813	0.0358	0.0571	lm.nb	CD molecules, Leukocyte Functions, Macrophage Functions, Transporter Functions	NM_016780.2:2595
Traf2-mRNA	-0.316	0.118	-0.548	-0.0853	0.803	0.684	0.943	0.0364	0.0579	lm.nb	Apoptosis, Cytokines & Receptors, Innate, Interleukins, T-Cell Functions	NM_009422.2:1334
Icam4-mRNA	-1.42	0.529	-2.45	-0.381	0.374	0.183	0.768	0.0365	0.0579	lm.nb	Adhesion, CD molecules	NM_023892.2:540
Cfp-mRNA	1.95	0.727	0.523	3.37	3.86	1.44	10.4	0.0366	0.0579	lm.nb	Cancer Progression, Complement Pathway, Innate	NM_008823.3:1107
Pycard-mRNA	1.34	0.5	0.358	2.32	2.53	1.28	4.99	0.0367	0.058	lm.nb	Apoptosis, Inflammation, Innate, Interleukins	NM_023258.4:1654
Cma1-mRNA	1.94	0.732	0.504	3.37	3.83	1.42	10.4	0.0381	0.06	lm.nb	Adaptive, Cancer Progression, Inflammation, Interleukins, T-Cell Functions	NM_010780.2:860
Tnfrsf9-mRNA	1.25	0.472	0.322	2.17	2.37	1.25	4.51	0.0385	0.0604	lm.nb	CD molecules, TNF Superfamily	NM_001077508.1:1590
Tmem173-mRNA	0.597	0.227	0.151	1.04	1.51	1.11	2.06	0.0393	0.0615	lm.nb	Apoptosis, Innate, Interferon	NM_028261.1:1792
Nt5e-mRNA	-1.07	0.411	-1.88	-0.267	0.476	0.272	0.831	0.0401	0.0626	lm.nb	B-Cell Functions, CD molecules, Inflammation	NM_011851.3:1600
Tlr4-mRNA	1.13	0.435	0.279	1.98	2.19	1.21	3.96	0.0405	0.0632	lm.nb	Adaptive, CD molecules, Chemokines & Receptors, Inflammation, Innate, Interleukins, Pathogen Response, T-Cell Functions, TLR	NM_021297.2:2510
Ccl2-mRNA	1.27	0.49	0.311	2.23	2.42	1.24	4.7	0.041	0.0637	lm.nb	Chemokines & Receptors, Cytokines & Receptors, Humoral, Inflammation, Innate, Interleukins, Macrophage Functions, NK Cell Functions, Pathogen Response, T-Cell Functions	NM_011333.3:415
Ltk-mRNA	-0.589	0.227	-1.03	-0.143	0.665	0.488	0.906	0.0413	0.0639	lm.nb	Apoptosis	NM_008523.2:788
Ada-mRNA	-0.393	0.152	-0.69	-0.0954	0.762	0.62	0.936	0.0413	0.0639	lm.nb	Adhesion, B-Cell Functions, T-Cell Functions	NM_007398.3:795
Plaur-mRNA	-0.797	0.31	-1.4	-0.189	0.576	0.378	0.877	0.0423	0.0652	lm.nb	Apoptosis, CD molecules	NM_011113.3:1085
Ccl11-mRNA	2.6	1.02	0.603	4.6	6.08	1.52	24.3	0.0434	0.0669	lm.nb	Adaptive, Cancer Progression, Chemokines & Receptors, Cytokines & Receptors, Inflammation, T-Cell Functions	NM_011330.3:430
Tgfbr1-mRNA	-0.783	0.307	-1.38	-0.181	0.581	0.383	0.882	0.0436	0.0669	lm.nb	Apoptosis, Cancer Progression	NM_009370.2:4425
Pou2f2-mRNA	1.4	0.551	0.32	2.48	2.64	1.25	5.57	0.0441	0.0674	lm.nb	Humoral, T-Cell Functions	NM_001163556.1:52
Birc5-mRNA	0.474	0.187	0.108	0.839	1.39	1.08	1.79	0.0441	0.0674	lm.nb	Apoptosis, Cell Cycle, Cytokines & Receptors	NM_009689.2:237
C4b-mRNA	1.81	0.714	0.407	3.21	3.5	1.33	9.24	0.0447	0.0681	lm.nb	Complement Pathway, Humoral, Inflammation, Innate	NM_009780.2:491
H2-Ob-mRNA	-1.4	0.555	-2.49	-0.315	0.378	0.178	0.804	0.0448	0.0681	lm.nb	Antigen Processing, MHC	NM_010389.3:1606
Sigirr-mRNA	-0.51	0.202	-0.907	-0.114	0.702	0.533	0.924	0.0451	0.0684	lm.nb	Chemokines & Receptors, Cytokines & Receptors, Innate	NM_023059.3:800
Nod2-mRNA	0.639	0.254	0.142	1.14	1.56	1.1	2.2	0.0453	0.0686	lm.nb	Adaptive, Antigen Processing, Cytokines & Receptors, Humoral, Innate, Interleukins, Microglial Functions	NM_145857.2:1086
Tyk2-mRNA	-0.427	0.172	-0.764	-0.0912	0.744	0.589	0.939	0.0471	0.0711	lm.nb	Innate, T-Cell Functions	NM_001205312.1:1532
Nrp1-mRNA	1.01	0.409	0.212	1.82	2.02	1.16	3.52	0.0479	0.0721	lm.nb	Adhesion, CD molecules	NM_008737.2:1190
Mill2-mRNA	-1.3	0.527	-2.33	-0.266	0.407	0.199	0.832	0.0488	0.0732	lm.nb	NK Cell Functions, T-Cell Functions	NM_153760.2:22
C2-mRNA	1.15	0.472	0.226	2.07	2.22	1.17	4.21	0.0506	0.0758	lm.nb	Complement Pathway, Innate	NM_013484.2:2359
Itgb1-mRNA	-0.69	0.284	-1.25	-0.134	0.62	0.421	0.911	0.0511	0.0764	lm.nb	Adhesion, CD molecules, Cell Cycle, Leukocyte Functions	NM_010578.1:1855
Fcer1a-mRNA	1.35	0.561	0.251	2.45	2.55	1.19	5.47	0.0527	0.0787	lm.nb	Adaptive, Inflammation, Interleukins, Macrophage Functions	NM_010184.1:114
Ifngr1-mRNA	0.557	0.233	0.1	1.01	1.47	1.07	2.02	0.0541	0.0804	lm.nb	Adaptive, CD molecules, Cytokines & Receptors, Innate, Interferon	NM_010511.2:985
Ifi44-mRNA	1.13	0.472	0.201	2.05	2.18	1.15	4.14	0.0543	0.0805	lm.nb	Interferon	NM_133871.2:990
Cd36-mRNA	2.11	0.886	0.371	3.85	4.31	1.29	14.4	0.0549	0.0813	lm.nb	Cancer Progression, CD molecules, Innate, Transporter Functions	NM_007643.3:1520
Prkce-mRNA	-0.376	0.159	-0.687	-0.0649	0.771	0.621	0.956	0.0556	0.0821	lm.nb	Cell Cycle, Cytokines & Receptors, Macrophage Functions, TLR, Transporter Functions	NM_011104.2:1510
Gpi1-mRNA	0.313	0.133	0.0534	0.573	1.24	1.04	1.49	0.0561	0.0827	lm.nb	Apoptosis, Cytokines & Receptors, Humoral	NM_008155.4:1540
Ripk2-mRNA	0.454	0.193	0.0752	0.832	1.37	1.05	1.78	0.0571	0.084	lm.nb	Inflammation, Innate, Pathogen Response, T-Cell Functions	NM_138952.3:830
Maf-mRNA	1.86	0.791	0.304	3.41	3.62	1.23	10.6	0.0575	0.0844	lm.nb	T-Cell Functions	NM_001025577.2:43
Cxcl12-mRNA	1.76	0.755	0.281	3.24	3.39	1.21	9.45	0.0585	0.0856	lm.nb	Chemokines & Receptors, Cytokines & Receptors, Leukocyte Functions, T-Cell Functions, Transporter Functions	NM_021704.3:259
Tlr9-mRNA	1.86	0.803	0.289	3.44	3.64	1.22	10.8	0.0594	0.0868	lm.nb	CD molecules, Chemokines & Receptors, Inflammation, Innate, Interleukins, TLR, Transporter Functions	NM_031178.2:1801
Mertk-mRNA	1.25	0.546	0.183	2.32	2.38	1.14	5	0.0615	0.0896	lm.nb	Adhesion, Apoptosis, NK Cell Functions, Transporter Functions	NM_008587.1:1320
Tirap-mRNA	-0.283	0.124	-0.526	-0.0405	0.822	0.695	0.972	0.0622	0.0904	lm.nb	B-Cell Functions, Chemokines & Receptors, Inflammation, Innate, Interleukins, TLR	NM_001177846.1:254
Ccl7-mRNA	1.23	0.539	0.172	2.29	2.34	1.13	4.88	0.0628	0.091	lm.nb	Adaptive, Cancer Progression, Chemokines & Receptors, Cytokines & Receptors, Humoral, Inflammation, NK Cell Functions, T-Cell Functions	NM_013654.2:215
Masp1-mRNA	-0.988	0.434	-1.84	-0.138	0.504	0.28	0.909	0.0629	0.091	lm.nb	Complement Pathway, Innate	NM_008555.2:210
Ccl22-mRNA	-1.44	0.635	-2.69	-0.198	0.368	0.155	0.872	0.0635	0.0916	lm.nb	Chemokines & Receptors, Cytokines & Receptors, Humoral, Inflammation	NM_009137.2:1096
Irf3-mRNA	-0.242	0.107	-0.452	-0.0328	0.845	0.731	0.978	0.064	0.0921	loglinear	Adaptive, Cytokines & Receptors, Innate, Pathogen Response, Senescence, TLR	NM_016849.4:526
Isg20-mRNA	0.667	0.295	0.0879	1.25	1.59	1.06	2.37	0.0648	0.093	lm.nb	Basic Cell Functions, Innate	NM_020583.5:552
Axl-mRNA	-0.579	0.258	-1.09	-0.0728	0.669	0.471	0.951	0.0662	0.0949	lm.nb	Inflammation, Innate, NK Cell Functions, Transporter Functions	NM_009465.3:3820
Jak3-mRNA	-0.432	0.193	-0.81	-0.053	0.741	0.57	0.964	0.0669	0.0956	lm.nb	B-Cell Functions, Cytokines & Receptors, Innate, Interleukins, T-Cell Functions	NM_010589.5:145
Relb-mRNA	-0.336	0.151	-0.632	-0.0391	0.792	0.645	0.973	0.0683	0.0975	lm.nb	Antigen Processing, Dendritic Cell Functions, T-Cell Functions	NM_009046.2:2013
Blnk-mRNA	2.1	0.963	0.213	3.99	4.29	1.16	15.9	0.0719	0.102	lm.nb	B-Cell Functions, Humoral	NM_008528.4:1546
Irf2-mRNA	0.782	0.36	0.0765	1.49	1.72	1.05	2.8	0.0728	0.103	lm.nb	Adhesion	NM_008391.2:440
Il1rl2-mRNA	1.19	0.55	0.114	2.27	2.28	1.08	4.82	0.0734	0.104	lm.nb	Cytokines & Receptors, Innate, Interleukins	NM_133193.3:860
Cdkn1a-mRNA	0.796	0.37	0.0719	1.52	1.74	1.05	2.87	0.0746	0.106	lm.nb	B-Cell Functions, Cancer Progression, Cell Cycle, Senescence	NM_007669.4:1670
Ifit1-mRNA	1.25	0.581	0.108	2.38	2.37	1.08	5.22	0.0755	0.106	lm.nb	Interferon, Transporter Functions	NM_008331.2:890
Epcam-mRNA	-1.08	0.508	-2.08	-0.0847	0.473	0.237	0.943	0.0776	0.109	lm.nb	CD molecules	NM_008532.2:1550
Msln-mRNA	-0.59	0.278	-1.14	-0.045	0.664	0.455	0.969	0.0781	0.11	lm.nb	Adhesion, Cancer Progression	NM_018857.1:346
Ccl19-mRNA	1.65	0.779	0.122	3.18	3.14	1.09	9.04	0.0787	0.11	lm.nb	Chemokines & Receptors, Cytokines & Receptors, Dendritic Cell Functions, Inflammation, Leukocyte Functions, T-Cell Functions	NM_011888.2:465
Ifi27-mRNA	0.553	0.263	0.0383	1.07	1.47	1.03	2.1	0.0798	0.112	lm.nb	Interferon, NK Cell Functions	NM_026790.2:166
App-mRNA	-0.586	0.28	-1.13	-0.0378	0.666	0.455	0.974	0.081	0.113	lm.nb	Apoptosis, Cell Cycle, Innate, Transporter Functions	NM_007471.2:511
Il4ra-mRNA	-0.452	0.216	-0.875	-0.0287	0.731	0.545	0.98	0.0813	0.113	lm.nb	CD molecules, Chemokines & Receptors, Cytokines & Receptors, Inflammation, Macrophage Functions, T-Cell Functions	NM_010557.1:3017
Myc-mRNA	-0.364	0.176	-0.71	-0.0188	0.777	0.611	0.987	0.0843	0.117	lm.nb	Apoptosis, Cell Cycle, Senescence	NM_010849.4:630
Psmb7-mRNA	0.354	0.171	0.0179	0.689	1.28	1.01	1.61	0.0845	0.117	lm.nb	Basic Cell Functions	NM_011187.1:184
Cxcl14-mRNA	-0.691	0.34	-1.36	-0.026	0.619	0.39	0.982	0.0878	0.121	lm.nb	Adaptive, Chemokines & Receptors, Cytokines & Receptors, Inflammation	XM_006517307.1:446
Ifnar1-mRNA	-0.238	0.117	-0.467	-0.00845	0.848	0.724	0.994	0.0884	0.122	lm.nb	Adaptive, Interferon, T-Cell Functions	NM_010508.1:1195
Ccr7-mRNA	0.634	0.312	0.0222	1.24	1.55	1.02	2.37	0.0885	0.122	lm.nb	Adaptive, Antigen Processing, CD molecules, Chemokines & Receptors, Humoral, Inflammation, Interferon, Interleukins, Leukocyte Functions, Macrophage Functions, T-Cell Functions	NM_007719.2:755
Il6-mRNA	1.21	0.601	0.0332	2.39	2.32	1.02	5.24	0.0905	0.124	lm.nb	Adaptive, B-Cell Functions, Chemokines & Receptors, Cytokines & Receptors, Humoral, Inflammation, Interleukins, Pathogen Response, T-Cell Functions	NM_031168.1:40
Ly96-mRNA	-0.533	0.267	-1.06	-0.00877	0.691	0.481	0.994	0.0934	0.128	lm.nb	Humoral, Inflammation, Innate, Pathogen Response	NM_001159711.1:64
Il18-mRNA	-0.668	0.337	-1.33	-0.00762	0.629	0.398	0.995	0.0947	0.129	lm.nb	Adaptive, Chemokines & Receptors, Cytokines & Receptors, Inflammation, Interleukins, Macrophage Functions, T-Cell Functions	NM_008360.1:270
Lyve1-mRNA	2.64	1.33	0.0287	5.26	6.25	1.02	38.3	0.0948	0.129	lm.nb	Adhesion, Transporter Functions	NM_053247.4:150
Clec4n-mRNA	0.902	0.462	-0.0037	1.81	1.87	0.997	3.5	0.0988	0.134	lm.nb	Cytokines & Receptors, Innate	NM_001190320.1:441
Gzmm-mRNA	0.767	0.393	-0.00351	1.54	1.7	0.998	2.9	0.0989	0.134	lm.nb	Innate	NM_008504.2:610
Itch-mRNA	-0.2	0.104	-0.403	0.00258	0.87	0.756	1	0.101	0.137	loglinear	Chemokines & Receptors, Innate, T-Cell Functions	NM_008395.2:575
Sh2d1b1-mRNA	0.565	0.293	-0.00842	1.14	1.48	0.994	2.2	0.102	0.137	lm.nb	Interferon, NK Cell Functions	NM_012009.4:973
Siglec1-mRNA	1.62	0.852	-0.0493	3.29	3.08	0.966	9.8	0.106	0.143	lm.nb	Adhesion, CD molecules, Transporter Functions	NM_011426.3:4550
Cxcl5-mRNA	-0.571	0.302	-1.16	0.0203	0.673	0.447	1.01	0.107	0.144	lm.nb	Chemokines & Receptors, Cytokines & Receptors, Inflammation, Leukocyte Functions	NM_009141.2:565
Runx1-mRNA	-0.498	0.263	-1.01	0.0186	0.708	0.495	1.01	0.108	0.145	lm.nb		NM_001111021.1:3055
Anxa1-mRNA	-0.283	0.15	-0.576	0.0111	0.822	0.671	1.01	0.108	0.145	lm.nb	Cell Cycle, Inflammation, T-Cell Functions, Transporter Functions	NM_010730.2:400
Serping1-mRNA	1.14	0.607	-0.0468	2.33	2.21	0.968	5.04	0.109	0.145	lm.nb	Complement Pathway, Innate	NM_009776.3:1480
Xcr1-mRNA	0.974	0.528	-0.06	2.01	1.96	0.959	4.02	0.114	0.153	lm.nb	Adaptive, Chemokines & Receptors, Cytokines & Receptors, Inflammation	NM_011798.4:350
Oas2-mRNA	0.631	0.346	-0.0468	1.31	1.55	0.968	2.48	0.118	0.157	lm.nb	Basic Cell Functions	NM_145227.3:414
Il1a-mRNA	0.903	0.498	-0.0734	1.88	1.87	0.95	3.68	0.12	0.159	lm.nb	Adaptive, Cytokines & Receptors, Inflammation, Innate, Interleukins	NM_010554.4:225
Ikbkg-mRNA	-0.427	0.236	-0.89	0.0351	0.744	0.54	1.02	0.12	0.159	lm.nb	B-Cell Functions, Innate	NM_178590.2:525
Bcl10-mRNA	0.21	0.117	-0.0192	0.44	1.16	0.987	1.36	0.123	0.162	lm.nb	B-Cell Functions, Innate, Interleukins, T-Cell Functions	NM_009740.1:1168
Btla-mRNA	0.832	0.467	-0.0834	1.75	1.78	0.944	3.36	0.125	0.165	lm.nb	B-Cell Functions, CD molecules, T-Cell Functions	NM_001037719.2:24
Il5ra-mRNA	-1.39	0.78	-2.92	0.141	0.382	0.133	1.1	0.125	0.165	lm.nb	CD molecules, Cytokines & Receptors, Inflammation, Interleukins	NM_008370.2:2290
Card9-mRNA	1.03	0.585	-0.114	2.18	2.05	0.924	4.53	0.128	0.168	lm.nb	Innate, Interleukins	NM_001037747.1:210
Akt3-mRNA	-0.334	0.189	-0.705	0.0371	0.793	0.614	1.03	0.128	0.168	lm.nb	Cancer Progression, Transporter Functions	NM_011785.3:2494
Il3ra-mRNA	0.468	0.266	-0.0537	0.989	1.38	0.963	1.99	0.129	0.169	lm.nb	CD molecules, Cytokines & Receptors	NM_008369.1:567
Ccl12-mRNA	0.884	0.51	-0.116	1.88	1.84	0.923	3.69	0.134	0.175	lm.nb	Adaptive, Chemokines & Receptors, Cytokines & Receptors, Humoral, Inflammation	NM_011331.2:56
H2-DMb2-mRNA	-0.675	0.393	-1.44	0.0945	0.626	0.368	1.07	0.136	0.178	lm.nb	Antigen Processing, MHC	NM_010388.4:195
Cxcl1-mRNA	1.05	0.616	-0.157	2.26	2.07	0.897	4.78	0.139	0.181	lm.nb	Adaptive, Chemokines & Receptors, Cytokines & Receptors, Inflammation, Transporter Functions	NM_008176.1:560
Tbk1-mRNA	-0.171	0.102	-0.37	0.0279	0.888	0.774	1.02	0.143	0.185	loglinear	Innate, Interferon, Pathogen Response, TLR	NM_019786.4:440
Notch1-mRNA	-0.231	0.137	-0.499	0.0378	0.852	0.708	1.03	0.143	0.185	lm.nb	Basic Cell Functions	NM_008714.2:1425
Tal1-mRNA	-0.593	0.352	-1.28	0.0976	0.663	0.411	1.07	0.143	0.185	lm.nb	Cell Cycle	NM_011527.2:2490
Creb1-mRNA	0.246	0.146	-0.0411	0.533	1.19	0.972	1.45	0.144	0.186	lm.nb	Innate	NM_001037726.1:2734
Psmd7-mRNA	-0.168	0.102	-0.367	0.0321	0.89	0.775	1.02	0.151	0.195	loglinear	CD molecules	NM_010817.2:1424
Irak1-mRNA	0.18	0.11	-0.0354	0.395	1.13	0.976	1.31	0.153	0.196	loglinear	Cytokines & Receptors, Innate, Pathogen Response, TLR	NM_008363.2:951
Hspb2-mRNA	-1.03	0.63	-2.26	0.206	0.49	0.208	1.15	0.154	0.197	lm.nb	Cancer Progression	NM_024441.3:667
C3-mRNA	1.02	0.628	-0.214	2.25	2.02	0.862	4.74	0.157	0.201	lm.nb	Cancer Progression, Complement Pathway, Inflammation, Innate, Transporter Functions	NM_009778.2:285
Ppbp-mRNA	0.663	0.412	-0.144	1.47	1.58	0.905	2.77	0.159	0.203	lm.nb	Chemokines & Receptors	NM_023785.2:225
Twist1-mRNA	1.66	1.04	-0.371	3.7	3.17	0.774	13	0.16	0.204	lm.nb	Apoptosis, Cancer Progression, Senescence	NM_011658.2:994
Pdgfrb-mRNA	-0.884	0.553	-1.97	0.2	0.542	0.255	1.15	0.161	0.205	lm.nb	CD molecules	NM_008809.1:1185
Tnfsf12-mRNA	0.979	0.613	-0.222	2.18	1.97	0.857	4.53	0.161	0.205	lm.nb	Apoptosis, Cytokines & Receptors, TNF Superfamily	NM_011614.3:1215
Vhl-mRNA	-0.531	0.337	-1.19	0.13	0.692	0.438	1.09	0.167	0.211	lm.nb	Cancer Progression	NM_009507.3:820
Cd4-mRNA	1.13	0.726	-0.292	2.55	2.19	0.817	5.87	0.17	0.215	lm.nb	Adaptive, B-Cell Functions, CD molecules, Innate, T-Cell Functions	NM_013488.2:950
Prkcd-mRNA	-0.353	0.229	-0.801	0.0958	0.783	0.574	1.07	0.174	0.22	lm.nb	Apoptosis, B-Cell Functions, Senescence, Transporter Functions	NM_011103.2:1265
Ccl27a-mRNA	-0.633	0.413	-1.44	0.175	0.645	0.368	1.13	0.176	0.221	lm.nb	Cytokines & Receptors	NM_001048179.1:265
Bid-mRNA	-0.184	0.121	-0.422	0.0535	0.88	0.746	1.04	0.179	0.226	lm.nb	Apoptosis, Cell Cycle, Innate	NM_007544.3:1307
Col3a1-mRNA	1.39	0.923	-0.422	3.2	2.62	0.747	9.17	0.183	0.23	lm.nb	Adhesion, Cancer Progression, Cytokines & Receptors	NM_009930.1:4370
Smad4-mRNA	-0.214	0.142	-0.493	0.0653	0.862	0.71	1.05	0.184	0.23	lm.nb	Cancer Progression	NM_008540.2:2885
Cd63-mRNA	-0.385	0.259	-0.892	0.122	0.766	0.539	1.09	0.187	0.233	lm.nb	Adhesion, CD molecules	NM_001042580.1:220
Atf2-mRNA	-0.293	0.197	-0.679	0.0936	0.816	0.624	1.07	0.188	0.234	lm.nb	Innate	NM_001284371.1:1392
Icam1-mRNA	0.353	0.24	-0.117	0.823	1.28	0.922	1.77	0.191	0.238	lm.nb	Adaptive, Antigen Processing, CD molecules, Leukocyte Functions, T-Cell Functions, Transporter Functions	NM_010493.2:2195
Reps1-mRNA	0.234	0.159	-0.0786	0.546	1.18	0.947	1.46	0.193	0.239	lm.nb	Basic Cell Functions	NM_001111065.1:294
Lcn2-mRNA	0.842	0.575	-0.285	1.97	1.79	0.821	3.91	0.193	0.239	lm.nb	Apoptosis, Innate, Transporter Functions	NM_008491.1:190
Nfkb1-mRNA	0.173	0.118	-0.0586	0.405	1.13	0.96	1.32	0.193	0.239	loglinear	Adaptive, Cytokines & Receptors, Humoral, Inflammation, Innate, Interleukins, Senescence, T-Cell Functions	NM_008689.2:2125
Bax-mRNA	0.191	0.13	-0.0648	0.447	1.14	0.956	1.36	0.194	0.239	loglinear	Apoptosis, Transporter Functions	NM_007527.3:735
Cd97-mRNA	-0.32	0.223	-0.757	0.117	0.801	0.592	1.08	0.201	0.247	lm.nb	Adaptive, Adhesion, CD molecules, Inflammation, Innate	NM_011925.1:1975
Tie1-mRNA	-0.48	0.341	-1.15	0.188	0.717	0.451	1.14	0.209	0.256	lm.nb	Cancer Progression	NM_011587.2:2715
Irak2-mRNA	0.44	0.312	-0.173	1.05	1.36	0.887	2.07	0.209	0.256	lm.nb	Cytokines & Receptors, Innate, Interleukins, TLR	NM_001113553.1:485
Il6ra-mRNA	0.592	0.421	-0.233	1.42	1.51	0.851	2.67	0.209	0.256	lm.nb	CD molecules, Chemokines & Receptors, Cytokines & Receptors, Interleukins	NM_010559.2:2825
Klra2-mRNA	0.442	0.317	-0.179	1.06	1.36	0.884	2.09	0.212	0.259	lm.nb	NK Cell Functions	NM_001170851.1:420
Cd44-mRNA	-0.295	0.214	-0.714	0.123	0.815	0.61	1.09	0.216	0.264	lm.nb	Cancer Progression, Cytokines & Receptors, Transporter Functions	NM_009851.2:112
Nfatc2-mRNA	0.451	0.329	-0.195	1.1	1.37	0.873	2.14	0.22	0.268	lm.nb	Cytokines & Receptors, T-Cell Functions	NM_001037177.1:1559
Nod1-mRNA	0.371	0.273	-0.164	0.907	1.29	0.892	1.88	0.223	0.271	lm.nb	Antigen Processing, Innate, Interleukins, Transporter Functions	NM_172729.2:1446
Il6st-mRNA	-0.302	0.23	-0.753	0.148	0.811	0.594	1.11	0.236	0.286	lm.nb	Adaptive, CD molecules, Cytokines & Receptors, Inflammation, Interleukins, T-Cell Functions	NM_010560.2:2325
Mapk1-mRNA	0.23	0.176	-0.116	0.575	1.17	0.923	1.49	0.241	0.291	lm.nb	Apoptosis, B-Cell Functions, Innate, T-Cell Functions	NM_011949.3:2640
Icam2-mRNA	0.237	0.182	-0.12	0.594	1.18	0.92	1.51	0.241	0.292	lm.nb	Adhesion, CD molecules	NM_010494.1:375
Mef2c-mRNA	0.827	0.644	-0.436	2.09	1.77	0.739	4.26	0.247	0.297	lm.nb	Apoptosis, B-Cell Functions, Humoral	NM_001170537.1:4341
Icosl-mRNA	0.371	0.289	-0.195	0.937	1.29	0.873	1.91	0.247	0.297	lm.nb	B-Cell Functions, CD molecules, Interleukins, T-Cell Functions	NM_015790.3:349
Ikzf2-mRNA	-0.269	0.213	-0.687	0.15	0.83	0.621	1.11	0.255	0.306	lm.nb	T-Cell Functions	NM_011770.4:7230
Mavs-mRNA	-0.233	0.186	-0.598	0.132	0.851	0.661	1.1	0.257	0.309	lm.nb	Innate, Interferon, Interleukins	NM_144888.1:2510
Ccr9-mRNA	0.818	0.656	-0.467	2.1	1.76	0.724	4.3	0.259	0.309	lm.nb	CD molecules, Chemokines & Receptors, Cytokines & Receptors, Innate	NM_009913.6:820
Stat2-mRNA	0.326	0.266	-0.196	0.848	1.25	0.873	1.8	0.267	0.319	lm.nb	Basic Cell Functions	NM_019963.1:362
Tnfsf13b-mRNA	0.945	0.774	-0.572	2.46	1.93	0.673	5.51	0.268	0.319	lm.nb	B-Cell Functions, CD molecules, Cytokines & Receptors, T-Cell Functions, TNF Superfamily	NM_033622.1:225
Ecsit-mRNA	0.164	0.136	-0.102	0.43	1.12	0.932	1.35	0.273	0.325	loglinear	Innate	NM_001253897.1:348
Mmp9-mRNA	0.708	0.591	-0.451	1.87	1.63	0.731	3.65	0.276	0.328	lm.nb	Adhesion, Apoptosis, Cancer Progression	NM_013599.2:1570
Ubc-mRNA	0.143	0.121	-0.0932	0.38	1.1	0.937	1.3	0.28	0.331	lm.nb	Basic Cell Functions, Innate	NM_019639.4:2193
Nfatc1-mRNA	0.177	0.149	-0.115	0.47	1.13	0.923	1.39	0.28	0.331	lm.nb	Cell Cycle, T-Cell Functions, Transporter Functions	NM_016791.4:1570
Cd34-mRNA	0.814	0.699	-0.555	2.18	1.76	0.68	4.55	0.288	0.34	lm.nb	Cancer Progression, CD molecules, Interleukins, Leukocyte Functions	NM_001111059.1:560
Ccl20-mRNA	-0.658	0.571	-1.78	0.462	0.634	0.292	1.38	0.293	0.345	lm.nb	Chemokines & Receptors, Cytokines & Receptors, Inflammation	NM_016960.1:120
Mrc1-mRNA	0.79	0.695	-0.571	2.15	1.73	0.673	4.44	0.299	0.351	lm.nb	CD molecules	NM_008625.1:3992
Cd164-mRNA	0.213	0.193	-0.166	0.591	1.16	0.891	1.51	0.314	0.368	lm.nb	Adhesion, CD molecules	NM_016898.2:688
Ptgs2-mRNA	-0.459	0.42	-1.28	0.365	0.728	0.411	1.29	0.317	0.371	lm.nb	Apoptosis, Inflammation, Pathogen Response	NM_011198.3:675
Cd55-mRNA	-0.26	0.241	-0.731	0.212	0.835	0.602	1.16	0.323	0.377	lm.nb	CD molecules, Complement Pathway, Innate	NM_010016.2:1058
Bcl6-mRNA	0.228	0.213	-0.189	0.645	1.17	0.877	1.56	0.326	0.38	lm.nb	B-Cell Functions, Inflammation, T-Cell Functions	NM_009744.3:185
Cklf-mRNA	-0.161	0.162	-0.479	0.157	0.894	0.717	1.11	0.358	0.417	lm.nb	Adaptive, Chemokines & Receptors, Cytokines & Receptors, Inflammation, Leukocyte Functions, Macrophage Functions	NM_029295.2:54
Dusp6-mRNA	-0.22	0.229	-0.668	0.228	0.859	0.629	1.17	0.373	0.434	lm.nb	Apoptosis, Innate	NM_026268.2:1648
Cd22-mRNA	0.495	0.53	-0.544	1.53	1.41	0.686	2.9	0.387	0.449	lm.nb	Adhesion, B-Cell Functions, CD molecules	NM_001043317.2:865
Bmi1-mRNA	-0.224	0.241	-0.697	0.249	0.856	0.617	1.19	0.388	0.45	lm.nb	B-Cell Functions, Humoral, Senescence	NM_007552.4:3354
Tnfrsf1a-mRNA	-0.207	0.224	-0.646	0.232	0.866	0.639	1.17	0.391	0.452	lm.nb	CD molecules, Cytokines & Receptors, Inflammation, Interleukins, Pathogen Response, TNF Superfamily	NM_011609.2:615
Tfeb-mRNA	0.21	0.227	-0.236	0.656	1.16	0.849	1.58	0.392	0.452	lm.nb	Humoral	NM_001161723.1:534
Ccl24-mRNA	0.733	0.805	-0.845	2.31	1.66	0.557	4.96	0.398	0.458	lm.nb	Adaptive, Chemokines & Receptors, Cytokines & Receptors, Inflammation	NM_019577.4:335
Casp8-mRNA	-0.128	0.143	-0.408	0.153	0.915	0.753	1.11	0.407	0.468	lm.nb	Apoptosis, Cancer Progression, Innate, Macrophage Functions	NM_009812.2:1463
Lbp-mRNA	-0.643	0.726	-2.07	0.779	0.64	0.239	1.72	0.409	0.47	lm.nb	Chemokines & Receptors, Inflammation, Innate, Leukocyte Functions, Macrophage Functions, Transporter Functions	NM_008489.2:1015
Cd83-mRNA	0.408	0.468	-0.51	1.33	1.33	0.702	2.51	0.417	0.478	lm.nb	B-Cell Functions, CD molecules, Dendritic Cell Functions, Humoral, Interleukins, T-Cell Functions	NM_009856.2:1624
Kit-mRNA	-0.593	0.693	-1.95	0.765	0.663	0.259	1.7	0.425	0.486	lm.nb	CD molecules, Cytokines & Receptors	NM_001122733.1:4275
Cdk1-mRNA	-0.405	0.477	-1.34	0.529	0.755	0.395	1.44	0.428	0.488	lm.nb	Apoptosis, Cell Cycle, Innate	NM_007659.3:2538
Cfd-mRNA	0.728	0.901	-1.04	2.49	1.66	0.487	5.63	0.45	0.513	lm.nb	Complement Pathway, Innate	NM_013459.1:526
Tnfsf4-mRNA	-0.158	0.2	-0.549	0.234	0.896	0.683	1.18	0.46	0.522	lm.nb	B-Cell Functions, CD molecules, Chemokines & Receptors, Cytokines & Receptors, Inflammation, Interleukins, T-Cell Functions, TNF Superfamily	NM_009452.2:346
Nfatc4-mRNA	-0.22	0.278	-0.765	0.326	0.859	0.588	1.25	0.46	0.522	lm.nb	Adaptive, Inflammation	NM_023699.3:2205
Map2k1-mRNA	-0.188	0.239	-0.657	0.281	0.878	0.634	1.21	0.462	0.524	lm.nb	Adhesion, Cell Cycle, Innate, Senescence, Transporter Functions	NM_008927.3:1695
Cfh-mRNA	0.63	0.804	-0.945	2.21	1.55	0.519	4.61	0.463	0.524	lm.nb	Complement Pathway, Innate	NM_009888.3:807
Ccl21a-mRNA	-0.499	0.646	-1.77	0.767	0.707	0.294	1.7	0.469	0.53	lm.nb	Chemokines & Receptors	NM_011124.4:170
Il13ra1-mRNA	0.182	0.249	-0.306	0.67	1.13	0.809	1.59	0.492	0.555	lm.nb	B-Cell Functions, CD molecules, Cytokines & Receptors, Interleukins, T-Cell Functions	NM_133990.4:845
Tek-mRNA	0.487	0.693	-0.871	1.84	1.4	0.547	3.59	0.509	0.571	lm.nb	Adhesion, Apoptosis, Cancer Progression	NM_013690.2:3580
Oasl1-mRNA	-0.191	0.273	-0.726	0.343	0.876	0.605	1.27	0.509	0.571	lm.nb	Basic Cell Functions	NM_145209.3:626
Mapk14-mRNA	-0.133	0.19	-0.507	0.24	0.912	0.704	1.18	0.51	0.571	lm.nb	Innate, Senescence, Transporter Functions	NM_001168513.1:114
Map2k2-mRNA	0.059	0.0859	-0.109	0.227	1.04	0.927	1.17	0.518	0.579	loglinear	Basic Cell Functions, Innate	NM_023138.4:1440
Pml-mRNA	-0.0793	0.117	-0.308	0.15	0.947	0.808	1.11	0.523	0.584	loglinear	Apoptosis, Cell Cycle, MHC	NM_008884.5:616
Plau-mRNA	0.238	0.352	-0.452	0.928	1.18	0.731	1.9	0.525	0.585	lm.nb	Adhesion, Senescence	NM_008873.2:1950
Crebbp-mRNA	-0.132	0.196	-0.517	0.253	0.912	0.699	1.19	0.526	0.585	lm.nb	Cancer Progression, Innate, T-Cell Functions	NM_001025432.1:3770
Hif1a-mRNA	0.0885	0.132	-0.17	0.347	1.06	0.889	1.27	0.527	0.585	lm.nb	Apoptosis, Cancer Progression	NM_010431.2:1294
C1qbp-mRNA	0.0795	0.119	-0.154	0.313	1.06	0.899	1.24	0.53	0.588	lm.nb	Adaptive, CD molecules, Complement Pathway, Inflammation	NM_007573.2:630
Atg12-mRNA	-0.071	0.113	-0.292	0.15	0.952	0.817	1.11	0.552	0.611	loglinear	Innate, Transporter Functions	NM_026217.1:1800
Smn1-mRNA	-0.0592	0.0954	-0.246	0.128	0.96	0.843	1.09	0.558	0.616	loglinear	Cancer Progression	NM_011420.2:390
Egr2-mRNA	0.247	0.404	-0.544	1.04	1.19	0.686	2.06	0.563	0.621	lm.nb		NM_010118.2:1785
Il11ra1-mRNA	-0.28	0.46	-1.18	0.621	0.824	0.441	1.54	0.565	0.622	lm.nb	Cytokines & Receptors, Interleukins, NK Cell Functions	NM_010549.3:22
Socs3-mRNA	0.192	0.321	-0.436	0.82	1.14	0.739	1.77	0.571	0.627	lm.nb	T-Cell Functions	NM_007707.2:585
Irak4-mRNA	0.0815	0.139	-0.191	0.354	1.06	0.876	1.28	0.579	0.636	lm.nb	Cytokines & Receptors, Innate, Interleukins	NM_029926.5:250
Il23a-mRNA	-0.176	0.304	-0.773	0.42	0.885	0.585	1.34	0.584	0.639	lm.nb	Adaptive, Cytokines & Receptors, Innate, Interleukins, Macrophage Functions, NK Cell Functions, T-Cell Functions	NM_031252.1:360
Cxcl16-mRNA	-0.125	0.218	-0.553	0.303	0.917	0.681	1.23	0.588	0.642	lm.nb	Chemokines & Receptors, Cytokines & Receptors, Innate, Interferon	NM_023158.6:679
Tcf7-mRNA	0.116	0.204	-0.285	0.516	1.08	0.821	1.43	0.592	0.646	lm.nb	Apoptosis, Interleukins, T-Cell Functions	NM_009331.3:1810
Ikbkb-mRNA	0.136	0.245	-0.344	0.617	1.1	0.788	1.53	0.598	0.652	lm.nb	B-Cell Functions, Innate	NM_010546.2:498
Tollip-mRNA	-0.0612	0.111	-0.278	0.156	0.958	0.825	1.11	0.601	0.653	lm.nb	Inflammation, Innate, Interleukins	NM_023764.3:260
Traf3-mRNA	-0.132	0.241	-0.605	0.34	0.912	0.658	1.27	0.603	0.655	lm.nb	Apoptosis, Cytokines & Receptors, Innate, TLR	NM_001048206.1:6385
Tlr3-mRNA	-0.119	0.231	-0.571	0.333	0.921	0.673	1.26	0.623	0.675	lm.nb	CD molecules, Chemokines & Receptors, Inflammation, Innate, Interleukins, Pathogen Response, TLR, Transporter Functions	NM_126166.2:1165
Eng-mRNA	-0.173	0.343	-0.845	0.499	0.887	0.557	1.41	0.632	0.684	lm.nb	CD molecules, Macrophage Functions	NM_001146350.1:574
Tank-mRNA	0.141	0.296	-0.439	0.721	1.1	0.738	1.65	0.651	0.703	lm.nb	Basic Cell Functions, Innate	NM_011529.1:491
Map2k4-mRNA	-0.072	0.152	-0.37	0.226	0.951	0.774	1.17	0.653	0.704	lm.nb	Apoptosis, Innate	NM_009157.4:1335
Ythdf2-mRNA	-0.106	0.237	-0.57	0.358	0.929	0.674	1.28	0.67	0.721	lm.nb	Basic Cell Functions, Humoral	NM_145393.4:750
Casp3-mRNA	0.0538	0.124	-0.189	0.296	1.04	0.878	1.23	0.678	0.729	loglinear	Apoptosis, B-Cell Functions, Cell Cycle, T-Cell Functions	NM_009810.2:630
Tgfbr2-mRNA	0.098	0.229	-0.351	0.547	1.07	0.784	1.46	0.684	0.733	lm.nb	Apoptosis, Cancer Progression	NM_009371.2:475
Lamp2-mRNA	-0.125	0.321	-0.754	0.503	0.917	0.593	1.42	0.71	0.76	lm.nb	CD molecules	NM_001017959.1:908
Pecam1-mRNA	0.121	0.331	-0.527	0.769	1.09	0.694	1.7	0.728	0.778	lm.nb	Adhesion, CD molecules, Leukocyte Functions, Transporter Functions	NM_008816.2:1100
Serpinb2-mRNA	0.311	0.868	-1.39	2.01	1.24	0.382	4.03	0.732	0.781	lm.nb	Senescence	NM_001174170.1:715
Snai1-mRNA	-0.13	0.37	-0.855	0.595	0.914	0.553	1.51	0.737	0.785	lm.nb	Cancer Progression	NM_011427.2:910
Cfb-mRNA	0.0886	0.27	-0.442	0.619	1.06	0.736	1.54	0.754	0.802	lm.nb	Complement Pathway, Innate	NM_008198.2:1685
Nup107-mRNA	-0.0631	0.195	-0.444	0.318	0.957	0.735	1.25	0.757	0.803	lm.nb	Transporter Functions	NM_134010.2:200
Smad2-mRNA	0.0506	0.166	-0.275	0.376	1.04	0.827	1.3	0.771	0.815	lm.nb	Cancer Progression	NM_010754.4:880
Ceacam1-mRNA	0.122	0.4	-0.662	0.906	1.09	0.632	1.87	0.771	0.815	lm.nb	Cancer Progression, CD molecules	NM_001039185.1:294
Tnfrsf11a-mRNA	-0.0871	0.291	-0.657	0.483	0.941	0.634	1.4	0.775	0.818	lm.nb	Adaptive, CD molecules, Cytokines & Receptors, Interleukins, TNF Superfamily	NM_009399.3:692
Itgae-mRNA	0.178	0.623	-1.04	1.4	1.13	0.485	2.64	0.785	0.828	lm.nb	Adhesion, CD molecules	NM_008399.1:775
Psen2-mRNA	-0.0427	0.153	-0.344	0.258	0.971	0.788	1.2	0.79	0.832	lm.nb	Leukocyte Functions, T-Cell Functions	NM_001128605.1:560
Tgfb1-mRNA	-0.0555	0.201	-0.45	0.339	0.962	0.732	1.26	0.792	0.832	lm.nb	B-Cell Functions, Cell Cycle, Chemokines & Receptors, Cytokines & Receptors, Dendritic Cell Functions, Inflammation, Senescence, T-Cell Functions	NM_011577.1:1470
A2m-mRNA	0.193	0.713	-1.2	1.59	1.14	0.434	3.01	0.795	0.834	lm.nb	Complement Pathway, Innate, Interleukins	NM_175628.3:2128
Lamp1-mRNA	0.0934	0.346	-0.585	0.772	1.07	0.667	1.71	0.796	0.834	lm.nb	CD molecules, Transporter Functions	NM_010684.2:2080
Cxcl13-mRNA	0.659	2.47	-4.18	5.5	1.58	0.0552	45.1	0.798	0.835	loglinear	Adaptive, B-Cell Functions, Chemokines & Receptors, Cytokines & Receptors, Humoral, Inflammation, T-Cell Functions	NM_018866.2:551
Colec12-mRNA	0.181	0.694	-1.18	1.54	1.13	0.441	2.91	0.803	0.837	lm.nb	Innate, Transporter Functions	NM_130449.2:736
Ccnd3-mRNA	0.0454	0.174	-0.296	0.387	1.03	0.814	1.31	0.803	0.837	lm.nb	Cell Cycle, T-Cell Functions	NM_007632.2:1311
Jam3-mRNA	0.142	0.579	-0.992	1.28	1.1	0.503	2.42	0.815	0.847	lm.nb	Adaptive, Adhesion, Inflammation, Leukocyte Functions	NM_023277.4:145
Vim-mRNA	0.0445	0.197	-0.342	0.431	1.03	0.789	1.35	0.829	0.861	lm.nb	Cancer Progression	NM_011701.4:34
Ccr8-mRNA	0.18	0.809	-1.41	1.77	1.13	0.377	3.4	0.831	0.862	lm.nb	Adaptive, Chemokines & Receptors	NM_007720.2:426
Lrp1-mRNA	-0.0941	0.472	-1.02	0.83	0.937	0.494	1.78	0.848	0.878	lm.nb	Apoptosis, CD molecules, Transporter Functions	NM_008512.2:1310
Psen1-mRNA	0.0389	0.228	-0.409	0.486	1.03	0.753	1.4	0.87	0.899	lm.nb	Apoptosis, Leukocyte Functions, T-Cell Functions, Transporter Functions	NM_008943.2:2770
Col1a1-mRNA	0.0915	0.551	-0.989	1.17	1.07	0.504	2.25	0.874	0.901	lm.nb	Cancer Progression, Transporter Functions	NM_007742.3:215
Il15-mRNA	0.0765	0.483	-0.87	1.02	1.05	0.547	2.03	0.879	0.906	lm.nb	Cytokines & Receptors, Interleukins, NK Cell Functions, T-Cell Functions	NM_008357.2:854
Vwf-mRNA	-0.0609	0.41	-0.865	0.744	0.959	0.549	1.67	0.887	0.912	lm.nb	Adhesion, Cancer Progression	NM_011708.3:6354
Ticam1-mRNA	-0.0409	0.281	-0.591	0.509	0.972	0.664	1.42	0.889	0.912	lm.nb	B-Cell Functions, Chemokines & Receptors, Inflammation, Innate, Interleukins, Pathogen Response, TLR, Transporter Functions	NM_174989.4:2159
Il7-mRNA	-0.0704	0.49	-1.03	0.89	0.952	0.49	1.85	0.89	0.912	lm.nb	B-Cell Functions, Cytokines & Receptors, Humoral, Interleukins, T-Cell Functions	NM_008371.2:1055
Fadd-mRNA	0.0346	0.243	-0.442	0.511	1.02	0.736	1.43	0.892	0.912	lm.nb	Apoptosis, Innate, Interferon, Interleukins	NM_010175.5:2641
Mif-mRNA	0.0164	0.126	-0.23	0.263	1.01	0.853	1.2	0.901	0.92	lm.nb	B-Cell Functions, Cytokines & Receptors, Inflammation, Innate, Transporter Functions	NM_010798.2:373
Igf2r-mRNA	-0.0548	0.434	-0.906	0.796	0.963	0.534	1.74	0.904	0.922	lm.nb	Apoptosis, CD molecules, Transporter Functions	NM_010515.1:2585
Ctsl-mRNA	-0.0436	0.4	-0.827	0.74	0.97	0.564	1.67	0.917	0.933	lm.nb	Basic Cell Functions	NM_009984.3:45
Tfe3-mRNA	-0.0217	0.224	-0.461	0.418	0.985	0.726	1.34	0.926	0.941	lm.nb	Humoral	NM_172472.3:2715
Slc7a11-mRNA	-0.0531	0.561	-1.15	1.05	0.964	0.45	2.07	0.928	0.941	lm.nb	Transporter Functions	NM_011990.2:1700
Yy1-mRNA	0.00744	0.0833	-0.156	0.171	1.01	0.898	1.13	0.932	0.944	loglinear	T-Cell Functions	NM_009537.3:760
Fap-mRNA	0.0643	0.756	-1.42	1.55	1.05	0.374	2.92	0.935	0.946	lm.nb	Cancer Progression	NM_007986.2:530
Creb5-mRNA	0.0297	0.369	-0.693	0.753	1.02	0.618	1.68	0.938	0.947	lm.nb	Adaptive, Inflammation	NM_172728.2:2415
Ifitm2-mRNA	-0.0181	0.247	-0.502	0.466	0.988	0.706	1.38	0.944	0.952	lm.nb	Innate, Interferon	NM_030694.1:87
Usp18-mRNA	0.0248	0.452	-0.86	0.91	1.02	0.551	1.88	0.958	0.964	lm.nb	Basic Cell Functions	NM_011909.2:1190
Ikbke-mRNA	0.0122	0.309	-0.594	0.618	1.01	0.663	1.54	0.97	0.975	lm.nb	Apoptosis, Innate	NM_019777.3:618
Tnfsf13-mRNA	-0.0234	0.654	-1.31	1.26	0.984	0.405	2.39	0.973	0.976	lm.nb	CD molecules, Cytokines & Receptors, TNF Superfamily	NM_023517.2:1443
Ctsh-mRNA	-0.00817	0.271	-0.539	0.523	0.994	0.688	1.44	0.977	0.978	lm.nb	Apoptosis, MHC, T-Cell Functions	NM_007801.2:1090
Cd14-mRNA	0.00431	0.278	-0.541	0.549	1	0.688	1.46	0.988	0.988	lm.nb	CD molecules, Cytokines & Receptors, Inflammation, Innate, Pathogen Response, Transporter Functions	NM_009841.3:235
