# Supplementary material for: T-cell stimulating vaccines empower CD3 bispecific antibody therapy in solid tumors
Source: Nat Commun. 2024 Jan 2;15:48. doi: 10.1038/s41467-023-44308-6 (PMC10761684; doi:10.1038/s41467-023-44308-6)
Supplement: Supplementary file 7 — Supplementary Data 4 [file 41467_2023_44308_MOESM7_ESM.xlsx]

## Sheet: DE Results - BsAb vs OVA SLP + 
	Log2 fold change	std error (log2)	Lower confidence limit (log2)	Upper confidence limit (log2)	Linear fold change	Lower confidence limit (linear)	Upper confidence limit (linear)	P-value	BH.p.value	method	Gene.sets	probe.ID
Prf1-mRNA	3.85	0.377	3.11	4.59	14.4	8.65	24.1	7.19e-06	0.00145	lm.nb		NM_011073.2:1350
Gzmb-mRNA	4.88	0.488	3.92	5.83	29.4	15.2	57	8.48e-06	0.00145	lm.nb	Apoptosis, T-Cell Functions	NM_013542.2:1020
Ctsw-mRNA	2.66	0.269	2.14	3.19	6.34	4.4	9.13	9.01e-06	0.00145	lm.nb	CD molecules	NM_009985.4:190
Ccl5-mRNA	4.11	0.423	3.28	4.94	17.3	9.73	30.7	1.04e-05	0.00145	lm.nb	Adaptive, Cancer Progression, Chemokines & Receptors, Dendritic Cell Functions, Inflammation, Innate, Macrophage Functions, NK Cell Functions, T-Cell Functions, Transporter Functions	NM_013653.3:240
Gzma-mRNA	4.4	0.46	3.5	5.3	21.1	11.3	39.5	1.17e-05	0.00145	lm.nb	Apoptosis	NM_010370.2:188
Il7r-mRNA	2.03	0.23	1.58	2.48	4.08	2.99	5.58	2.12e-05	0.00178	lm.nb	B-Cell Functions, CD molecules, Cytokines & Receptors, T-Cell Functions	NM_008372.3:1020
Gzmk-mRNA	6.83	0.811	5.24	8.42	114	37.7	342	3.03e-05	0.00178	lm.nb	Innate	NM_008196.1:302
Slamf7-mRNA	2.63	0.314	2.02	3.25	6.2	4.04	9.5	3.14e-05	0.00178	lm.nb	CD molecules, Innate, NK Cell Functions	NM_144539.5:750
Il21r-mRNA	1.92	0.233	1.47	2.38	3.79	2.76	5.2	3.49e-05	0.00178	lm.nb	CD molecules, Cytokines & Receptors	NM_021887.1:619
Ifng-mRNA	3.37	0.41	2.56	4.17	10.3	5.9	18	3.65e-05	0.00178	lm.nb	Adaptive, Chemokines & Receptors, Cytokines & Receptors, Humoral, Interleukins, Pathogen Response, Senescence, T-Cell Functions, Transporter Functions	NM_008337.1:95
Il2rb-mRNA	2.93	0.359	2.22	3.63	7.6	4.66	12.4	3.86e-05	0.00178	lm.nb	CD molecules, Cytokines & Receptors, Interleukins, NK Cell Functions	NM_008368.3:2365
Klra7-mRNA	3.8	0.47	2.88	4.72	13.9	7.36	26.4	4.04e-05	0.00178	lm.nb	Adhesion, NK Cell Functions	NM_001110323.1:250
Itk-mRNA	4.68	0.581	3.55	5.82	25.7	11.7	56.6	4.11e-05	0.00178	lm.nb	Adaptive, Cytokines & Receptors, Interleukins, T-Cell Functions	NM_010583.3:404
Klrd1-mRNA	3.55	0.443	2.68	4.42	11.7	6.42	21.4	4.32e-05	0.00178	lm.nb	NK Cell Functions	NM_010654.2:434
Cd8b1-mRNA	5.48	0.686	4.14	6.83	44.7	17.6	114	4.42e-05	0.00178	lm.nb	CD molecules, T-Cell Functions	NM_009858.2:1075
Klrk1-mRNA	3.02	0.38	2.27	3.76	8.11	4.84	13.6	4.61e-05	0.00178	lm.nb	CD molecules, MHC, NK Cell Functions	NM_001083322.1:144
Spn-mRNA	2.44	0.311	1.83	3.05	5.43	3.56	8.28	5.02e-05	0.00183	lm.nb	Adhesion, Apoptosis, CD molecules, T-Cell Functions	NM_001037810.1:726
Cxcr3-mRNA	2.86	0.369	2.14	3.58	7.26	4.4	12	5.47e-05	0.00188	lm.nb	Adaptive, CD molecules, Chemokines & Receptors, Cytokines & Receptors, Innate, T-Cell Functions	NM_009910.2:605
Slamf1-mRNA	5.16	0.681	3.83	6.5	35.8	14.2	90.3	6.43e-05	0.00197	lm.nb	CD molecules	NM_013730.4:1770
Fasl-mRNA	3.4	0.454	2.51	4.29	10.6	5.7	19.6	6.98e-05	0.00197	lm.nb	Adaptive, Cytokines & Receptors, Inflammation, T-Cell Functions, TNF Superfamily	NM_010177.3:645
Ifi44-mRNA	1.75	0.234	1.29	2.2	3.36	2.44	4.61	7.1e-05	0.00197	lm.nb	Interferon	NM_133871.2:990
Fyn-mRNA	1.96	0.264	1.44	2.48	3.89	2.72	5.58	7.51e-05	0.00197	lm.nb	Transporter Functions	NM_008054.2:1030
Irf8-mRNA	1.79	0.242	1.31	2.26	3.46	2.49	4.8	7.69e-05	0.00197	lm.nb	Interferon, Interleukins, T-Cell Functions	NM_008320.3:2274
Klrc1-mRNA	3.08	0.421	2.25	3.91	8.46	4.77	15	8.29e-05	0.00197	lm.nb	CD molecules, NK Cell Functions	NM_001136068.1:68
Lck-mRNA	3.27	0.449	2.39	4.15	9.66	5.25	17.8	8.43e-05	0.00197	lm.nb	Apoptosis, B-Cell Functions, T-Cell Functions	NM_010693.2:1180
Ly9-mRNA	2.14	0.293	1.56	2.71	4.39	2.95	6.54	8.54e-05	0.00197	lm.nb	Adhesion, CD molecules	NM_008534.2:1190
Cd3d-mRNA	3.54	0.492	2.58	4.51	11.7	5.97	22.7	9.27e-05	0.00197	lm.nb	CD molecules, T-Cell Functions	NM_013487.2:289
Thy1-mRNA	2.12	0.296	1.54	2.7	4.36	2.92	6.52	9.49e-05	0.00197	lm.nb	Adhesion, CD molecules, T-Cell Functions	NM_009382.3:425
Il2ra-mRNA	2.15	0.301	1.56	2.74	4.44	2.95	6.69	9.78e-05	0.00197	lm.nb	Adaptive, B-Cell Functions, CD molecules, Inflammation, T-Cell Functions	NM_008367.2:325
Cxcr6-mRNA	4.18	0.585	3.03	5.33	18.1	8.19	40.2	9.78e-05	0.00197	lm.nb	CD molecules, Chemokines & Receptors, Innate	NM_030712.4:650
Cd48-mRNA	2.18	0.307	1.58	2.78	4.54	2.99	6.89	0.0001	0.00197	lm.nb	CD molecules, T-Cell Functions	NM_007649.4:370
Lag3-mRNA	2.46	0.346	1.78	3.14	5.5	3.44	8.81	0.000102	0.00197	lm.nb	CD molecules, Interleukins, MHC, NK Cell Functions, T-Cell Functions	NM_008479.1:1700
Il12rb2-mRNA	3.53	0.505	2.54	4.52	11.6	5.82	22.9	0.000113	0.00206	lm.nb	Cytokines & Receptors, Interferon, T-Cell Functions	NM_008354.3:1395
Hcst-mRNA	1.97	0.282	1.42	2.52	3.92	2.67	5.74	0.000113	0.00206	lm.nb	Basic Cell Functions	NM_011827.3:166
Ccl17-mRNA	-2.6	0.376	-3.34	-1.86	0.165	0.0991	0.275	0.000124	0.00219	lm.nb	Chemokines & Receptors, Cytokines & Receptors, Inflammation, Innate	NM_011332.2:247
Klrg1-mRNA	3.41	0.5	2.43	4.4	10.7	5.4	21	0.000134	0.0023	lm.nb	Innate	NM_016970.1:825
Ctla4-mRNA	2.73	0.401	1.94	3.51	6.62	3.84	11.4	0.000137	0.0023	lm.nb	B-Cell Functions, CD molecules, T-Cell Functions	NM_009843.3:1475
Zap70-mRNA	2.54	0.377	1.8	3.28	5.8	3.48	9.69	0.000149	0.00242	lm.nb	T-Cell Functions	NM_009539.2:1030
Klrc2-mRNA	2.46	0.371	1.73	3.18	5.49	3.31	9.09	0.000166	0.00253	lm.nb	CD molecules	NM_010653.4:259
Tigit-mRNA	2.26	0.341	1.59	2.92	4.78	3	7.59	0.000167	0.00253	lm.nb	Interleukins, T-Cell Functions	NM_001146325.1:730
Pdcd1-mRNA	3.65	0.555	2.57	4.74	12.6	5.93	26.7	0.000172	0.00253	lm.nb	Apoptosis, CD molecules, Humoral, T-Cell Functions	NM_008798.1:1134
Ets1-mRNA	0.99	0.15	0.695	1.28	1.99	1.62	2.44	0.000172	0.00253	lm.nb	Apoptosis, Cell Cycle, Senescence	NM_001038642.1:740
Clu-mRNA	-0.839	0.129	-1.09	-0.585	0.559	0.469	0.667	0.000192	0.00271	lm.nb	Apoptosis, Cancer Progression, Innate	NM_013492.2:354
Tap1-mRNA	1.26	0.195	0.881	1.65	2.4	1.84	3.13	0.000193	0.00271	lm.nb	Antigen Processing, MHC, T-Cell Functions, Transporter Functions	NM_001161730.1:856
Cyfip2-mRNA	2.23	0.36	1.53	2.94	4.7	2.88	7.66	0.000261	0.00343	lm.nb	Adhesion, Apoptosis, Innate	NM_001252459.1:1136
Cd5-mRNA	3.42	0.554	2.34	4.51	10.7	5.05	22.8	0.000265	0.00343	lm.nb	Apoptosis, CD molecules, T-Cell Functions	NM_007650.3:1395
Il2rg-mRNA	1.72	0.279	1.18	2.27	3.3	2.26	4.82	0.000266	0.00343	lm.nb	B-Cell Functions, CD molecules, Cytokines & Receptors, Interleukins, T-Cell Functions	NM_013563.3:1226
Stat1-mRNA	0.885	0.144	0.604	1.17	1.85	1.52	2.24	0.000269	0.00343	lm.nb	Adaptive, Cytokines & Receptors, Innate, T-Cell Functions	NM_009283.3:1590
Ifit3-mRNA	1.2	0.196	0.816	1.58	2.3	1.76	3	0.000281	0.00343	lm.nb	Interferon	NM_010501.1:1290
Psmb8-mRNA	1.55	0.253	1.05	2.05	2.93	2.08	4.13	0.000281	0.00343	lm.nb	Antigen Processing	NM_010724.2:362
Ccl4-mRNA	2.14	0.35	1.45	2.82	4.41	2.74	7.09	0.000283	0.00343	lm.nb	Adaptive, Chemokines & Receptors, Cytokines & Receptors, Inflammation, Leukocyte Functions, NK Cell Functions, Transporter Functions	NM_013652.1:140
Havcr2-mRNA	2.2	0.362	1.49	2.91	4.6	2.81	7.51	0.000294	0.00348	lm.nb	T-Cell Functions	NM_134250.2:134
Cd247-mRNA	2.26	0.372	1.53	2.98	4.78	2.88	7.92	0.000299	0.00348	lm.nb	CD molecules, NK Cell Functions, T-Cell Functions	NM_001113391.2:215
Runx3-mRNA	1.64	0.273	1.1	2.17	3.11	2.15	4.51	0.000323	0.00369	lm.nb	Apoptosis, Cell Cycle, Interferon	NM_019732.2:803
Stat4-mRNA	2.32	0.387	1.56	3.07	4.98	2.94	8.42	0.00033	0.00369	lm.nb	Adaptive, Cytokines & Receptors, T-Cell Functions	NM_011487.4:1816
Tbx21-mRNA	3.02	0.507	2.03	4.01	8.11	4.07	16.2	0.000341	0.00369	lm.nb	Adaptive, T-Cell Functions	NM_019507.1:625
Cd274-mRNA	1.08	0.182	0.725	1.44	2.12	1.65	2.71	0.000342	0.00369	lm.nb	CD molecules, T-Cell Functions	NM_021893.2:515
Ikzf1-mRNA	1.88	0.316	1.26	2.5	3.67	2.39	5.64	0.000349	0.00369	lm.nb	B-Cell Functions, NK Cell Functions, T-Cell Functions	NM_001025597.1:4420
Eomes-mRNA	2.72	0.459	1.82	3.62	6.57	3.53	12.3	0.000352	0.00369	lm.nb	Interferon, T-Cell Functions	NM_010136.2:2665
Cd3e-mRNA	3.4	0.576	2.27	4.52	10.5	4.81	23	0.000363	0.00373	lm.nb	CD molecules, Interferon, Interleukins, T-Cell Functions	NM_007648.4:380
Icos-mRNA	2.95	0.502	1.97	3.93	7.74	3.91	15.3	0.000368	0.00373	lm.nb	CD molecules, T-Cell Functions	NM_017480.1:142
Anxa1-mRNA	-0.356	0.0608	-0.475	-0.237	0.781	0.719	0.849	0.000381	0.0038	loglinear	Cell Cycle, Inflammation, T-Cell Functions, Transporter Functions	NM_010730.2:400
Ccr5-mRNA	1.73	0.298	1.14	2.31	3.31	2.21	4.96	0.000411	0.00403	lm.nb	Adaptive, CD molecules, Chemokines & Receptors, Cytokines & Receptors, Dendritic Cell Functions, Macrophage Functions, T-Cell Functions, Transporter Functions	NM_009917.5:1340
Mertk-mRNA	0.78	0.136	0.514	1.05	1.72	1.43	2.06	0.000431	0.00412	lm.nb	Adhesion, Apoptosis, NK Cell Functions, Transporter Functions	NM_008587.1:1320
Txk-mRNA	2.9	0.505	1.91	3.89	7.45	3.75	14.8	0.000434	0.00412	lm.nb	Adaptive, Cytokines & Receptors, Interleukins, T-Cell Functions	NM_001122754.1:835
Sh2d1a-mRNA	4.22	0.737	2.77	5.66	18.6	6.83	50.6	0.000443	0.00412	lm.nb	Humoral, NK Cell Functions	NM_011364.3:250
Cd14-mRNA	-0.563	0.0986	-0.757	-0.37	0.677	0.592	0.774	0.000446	0.00412	loglinear	CD molecules, Cytokines & Receptors, Inflammation, Innate, Pathogen Response, Transporter Functions	NM_009841.3:235
Cd27-mRNA	4.09	0.717	2.68	5.49	17	6.42	45	0.000453	0.00412	lm.nb	B-Cell Functions, CD molecules, T-Cell Functions, TNF Superfamily	NM_001033126.2:235
Cd3g-mRNA	3.92	0.691	2.57	5.28	15.2	5.93	38.8	0.000469	0.0042	lm.nb	Apoptosis, CD molecules, T-Cell Functions, Transporter Functions	NM_009850.2:430
Ptprc-mRNA	1.38	0.244	0.903	1.86	2.61	1.87	3.63	0.000477	0.00421	lm.nb	B-Cell Functions, CD molecules, Cytokines & Receptors, T-Cell Functions	NM_011210.3:2320
Tnfrsf9-mRNA	1.46	0.261	0.945	1.97	2.74	1.93	3.91	0.000523	0.00455	lm.nb	CD molecules, TNF Superfamily	NM_001077508.1:1590
Card11-mRNA	2.31	0.421	1.49	3.14	4.97	2.81	8.81	0.000575	0.00493	lm.nb	B-Cell Functions, Cytokines & Receptors, Interleukins, T-Cell Functions	NM_175362.2:545
Ccnd3-mRNA	0.527	0.096	0.339	0.715	1.44	1.26	1.64	0.000584	0.00494	loglinear	Cell Cycle, T-Cell Functions	NM_007632.2:1311
Tnfrsf14-mRNA	0.824	0.151	0.528	1.12	1.77	1.44	2.17	0.000596	0.00498	lm.nb	CD molecules, T-Cell Functions, TNF Superfamily	NM_178931.2:625
H2-K1-mRNA	1.69	0.314	1.08	2.31	3.23	2.11	4.95	0.000654	0.00539	lm.nb	Antigen Processing, MHC, T-Cell Functions	NM_001001892.2:1370
Ncr1-mRNA	1.89	0.351	1.2	2.58	3.7	2.3	5.96	0.000665	0.00541	lm.nb	CD molecules	NM_010746.3:391
Klrb1c-mRNA	2.03	0.382	1.29	2.78	4.1	2.44	6.88	0.000705	0.00566	lm.nb	NK Cell Functions	NM_008527.2:47
Tap2-mRNA	1.01	0.192	0.637	1.39	2.02	1.55	2.62	0.000753	0.00597	lm.nb	Antigen Processing, MHC, Transporter Functions	NM_011530.2:495
Psmb9-mRNA	1.17	0.223	0.733	1.61	2.25	1.66	3.04	0.000775	0.00606	lm.nb	Antigen Processing	NM_013585.2:540
Cd2-mRNA	2.88	0.555	1.79	3.97	7.37	3.46	15.7	0.000836	0.00644	lm.nb	CD molecules, NK Cell Functions, T-Cell Functions	XM_006500959.1:82
Cd69-mRNA	1.83	0.353	1.14	2.52	3.55	2.2	5.73	0.000843	0.00644	lm.nb	B-Cell Functions, Macrophage Functions	NM_001033122.3:1370
Cd160-mRNA	3.17	0.615	1.96	4.37	8.99	3.9	20.7	0.000875	0.00659	lm.nb	CD molecules, MHC	NM_001163496.1:416
Mapk3-mRNA	-0.384	0.0747	-0.53	-0.237	0.766	0.692	0.848	0.000884	0.00659	loglinear	Apoptosis, Cell Cycle, Innate, Interleukins	NM_011952.2:825
Gpr183-mRNA	1.91	0.372	1.18	2.63	3.75	2.26	6.21	0.000901	0.00663	lm.nb	B-Cell Functions, Humoral	NM_183031.2:238
Itgal-mRNA	1.57	0.308	0.964	2.17	2.96	1.95	4.5	0.000938	0.00682	lm.nb	Adhesion, CD molecules, Leukocyte Functions, T-Cell Functions	NM_008400.2:950
Gata3-mRNA	1.33	0.262	0.815	1.84	2.51	1.76	3.59	0.000969	0.00696	lm.nb	Adaptive, T-Cell Functions	NM_008091.3:1943
Cd84-mRNA	1.09	0.215	0.664	1.51	2.12	1.58	2.84	0.000998	0.00709	lm.nb	Adhesion, CD molecules	NM_001252472.1:188
Cd8a-mRNA	4.12	0.821	2.51	5.73	17.4	5.7	53.1	0.00103	0.00722	lm.nb	Adaptive, CD molecules, Innate, T-Cell Functions	NM_001081110.2:355
Tnfsf10-mRNA	2.21	0.442	1.34	3.08	4.63	2.54	8.43	0.00105	0.00727	lm.nb	Apoptosis, CD molecules, Cytokines & Receptors, TNF Superfamily	NM_009425.2:2055
H2-D1-mRNA	1.31	0.263	0.794	1.82	2.48	1.73	3.54	0.00107	0.00737	lm.nb	Antigen Processing, MHC, T-Cell Functions	NM_010380.3:1133
Stat5b-mRNA	0.469	0.0952	0.282	0.655	1.38	1.22	1.58	0.00116	0.00779	loglinear	B-Cell Functions, Cell Cycle, Interleukins, NK Cell Functions, T-Cell Functions	NM_011489.3:4855
Ccl3-mRNA	1.55	0.315	0.932	2.17	2.93	1.91	4.49	0.00116	0.00779	lm.nb	Adaptive, Chemokines & Receptors, Cytokines & Receptors, Humoral, Inflammation, NK Cell Functions, T-Cell Functions, Transporter Functions	NM_011337.1:60
Isg20-mRNA	0.572	0.116	0.344	0.8	1.49	1.27	1.74	0.00117	0.00779	lm.nb	Basic Cell Functions, Innate	NM_020583.5:552
Itga4-mRNA	1.73	0.354	1.04	2.43	3.32	2.05	5.38	0.00121	0.00795	lm.nb	Adhesion, CD molecules, Leukocyte Functions	NM_010576.3:6600
Ltb-mRNA	1.41	0.291	0.844	1.98	2.67	1.8	3.96	0.00125	0.00816	lm.nb	Cytokines & Receptors, Interleukins, TNF Superfamily	NM_008518.2:163
Prdm1-mRNA	0.739	0.153	0.439	1.04	1.67	1.36	2.05	0.0013	0.00835	lm.nb	B-Cell Functions	NM_007548.3:1440
Ido1-mRNA	1.71	0.356	1.02	2.41	3.28	2.02	5.32	0.00132	0.00843	lm.nb	Adaptive, Cytokines & Receptors, Inflammation, Interleukins, T-Cell Functions	NM_008324.1:521
Il12rb1-mRNA	1.31	0.273	0.772	1.84	2.47	1.71	3.58	0.00137	0.00863	lm.nb	CD molecules, Cytokines & Receptors, Interleukins, NK Cell Functions, T-Cell Functions	NM_008353.2:1088
Tnfrsf18-mRNA	1.94	0.407	1.14	2.73	3.83	2.2	6.66	0.00142	0.00886	lm.nb	Apoptosis, TNF Superfamily	NM_009400.2:840
Sh2b2-mRNA	1.11	0.234	0.653	1.57	2.16	1.57	2.97	0.00145	0.00895	lm.nb	B-Cell Functions, Cytokines & Receptors	NM_018825.3:1074
Zbp1-mRNA	0.992	0.21	0.58	1.4	1.99	1.49	2.65	0.00151	0.0092	lm.nb	Innate	NM_021394.2:473
Cd7-mRNA	3.04	0.645	1.77	4.3	8.21	3.42	19.7	0.00152	0.0092	lm.nb	CD molecules, NK Cell Functions	NM_009854.1:234
H2-Eb1-mRNA	0.944	0.201	0.549	1.34	1.92	1.46	2.53	0.00157	0.00942	lm.nb	Antigen Processing, Interleukins, MHC	NM_010382.2:935
Cybb-mRNA	0.715	0.156	0.41	1.02	1.64	1.33	2.03	0.00177	0.0104	lm.nb	Innate, Transporter Functions	NM_007807.2:1535
Egr3-mRNA	1.02	0.223	0.585	1.46	2.03	1.5	2.75	0.00179	0.0104	lm.nb	Apoptosis	NM_018781.2:518
Slamf6-mRNA	2.65	0.578	1.52	3.78	6.28	2.86	13.8	0.00179	0.0104	lm.nb	CD molecules	NM_030710.2:805
Amica1-mRNA	1.07	0.235	0.615	1.53	2.11	1.53	2.9	0.0018	0.0104	lm.nb	Adhesion, Transporter Functions	NM_001005421.4:1002
Abcg1-mRNA	0.835	0.184	0.474	1.2	1.78	1.39	2.29	0.00191	0.0109	lm.nb	Innate, Transporter Functions	NM_009593.1:295
Psmb10-mRNA	0.598	0.132	0.339	0.857	1.51	1.27	1.81	0.00192	0.0109	lm.nb	Humoral, T-Cell Functions	NM_013640.3:401
Cd37-mRNA	1.3	0.289	0.737	1.87	2.47	1.67	3.66	0.00197	0.0111	lm.nb	B-Cell Functions, CD molecules, Humoral	NM_007645.4:180
Cd1d1-mRNA	1.2	0.276	0.662	1.74	2.3	1.58	3.35	0.00242	0.0135	lm.nb	Antigen Processing, CD molecules, Innate, Interleukins, Macrophage Functions, MHC, T-Cell Functions	NM_007639.3:1340
Cd6-mRNA	3.09	0.715	1.69	4.49	8.51	3.22	22.5	0.00255	0.0141	lm.nb	Adhesion, CD molecules	NM_001037801.2:1315
Nos2-mRNA	1.37	0.319	0.743	1.99	2.58	1.67	3.98	0.00265	0.0144	lm.nb	Adaptive, Apoptosis, Inflammation, Interferon, T-Cell Functions	NM_010927.3:3715
Casp1-mRNA	1	0.233	0.543	1.46	2	1.46	2.75	0.00266	0.0144	lm.nb	Cytokines & Receptors, Innate, Interleukins, Microglial Functions	NM_009807.2:259
H2-M3-mRNA	1.25	0.293	0.68	1.83	2.39	1.6	3.55	0.00269	0.0144	lm.nb	Antigen Processing, MHC, NK Cell Functions, T-Cell Functions	NM_013819.2:1180
Cd180-mRNA	1.25	0.292	0.675	1.82	2.37	1.6	3.53	0.00272	0.0145	lm.nb	CD molecules, Inflammation, Innate	NM_008533.2:860
Selplg-mRNA	1.43	0.336	0.773	2.09	2.7	1.71	4.25	0.00275	0.0145	lm.nb	Adhesion, CD molecules, Leukocyte Functions	NM_009151.3:1712
Cd59b-mRNA	-1.44	0.34	-2.1	-0.769	0.37	0.233	0.587	0.0029	0.0152	loglinear	Apoptosis, Complement Pathway, T-Cell Functions	NM_181858.1:322
Ifngr1-mRNA	0.553	0.131	0.296	0.81	1.47	1.23	1.75	0.00293	0.0152	lm.nb	Adaptive, CD molecules, Cytokines & Receptors, Innate, Interferon	NM_010511.2:985
Rora-mRNA	1.06	0.253	0.563	1.56	2.08	1.48	2.94	0.00306	0.0157	lm.nb	Macrophage Functions, T-Cell Functions	NM_013646.1:1045
Cd47-mRNA	0.403	0.0966	0.214	0.593	1.32	1.16	1.51	0.00309	0.0157	lm.nb	CD molecules, Inflammation, T-Cell Functions, Transporter Functions	NM_010581.3:165
Cfi-mRNA	-1.1	0.264	-1.62	-0.584	0.466	0.326	0.667	0.00311	0.0157	lm.nb	Complement Pathway, Innate	NM_007686.2:421
Herc6-mRNA	0.943	0.226	0.5	1.39	1.92	1.41	2.61	0.00312	0.0157	lm.nb	Basic Cell Functions	NM_025992.2:876
Flt3l-mRNA	0.882	0.212	0.466	1.3	1.84	1.38	2.46	0.0032	0.0158	lm.nb	Cytokines & Receptors, NK Cell Functions	NM_013520.2:529
Itgb2-mRNA	1.17	0.281	0.616	1.72	2.25	1.53	3.29	0.0032	0.0158	lm.nb	CD molecules, Humoral, Inflammation, Leukocyte Functions, NK Cell Functions, T-Cell Functions, Transporter Functions	NM_008404.4:2542
Cd55-mRNA	-0.399	0.0971	-0.589	-0.208	0.759	0.665	0.866	0.00341	0.0167	loglinear	CD molecules, Complement Pathway, Innate	NM_010016.2:1058
Lgals3-mRNA	0.513	0.126	0.266	0.759	1.43	1.2	1.69	0.00358	0.0174	lm.nb	Innate, T-Cell Functions	NM_001145953.1:665
H2-T23-mRNA	0.706	0.174	0.365	1.05	1.63	1.29	2.07	0.00364	0.0175	lm.nb	Antigen Processing, MHC, T-Cell Functions	NM_010398.3:441
Mapkapk2-mRNA	0.405	0.0998	0.209	0.6	1.32	1.16	1.52	0.00365	0.0175	loglinear	Inflammation, Innate, Interleukins, TLR	NM_008551.1:1991
Irf1-mRNA	0.676	0.167	0.348	1	1.6	1.27	2.01	0.00374	0.0177	lm.nb	Interleukins, T-Cell Functions	NM_008390.1:365
Il16-mRNA	1.51	0.374	0.776	2.24	2.85	1.71	4.73	0.00376	0.0177	lm.nb	Chemokines & Receptors, Cytokines & Receptors, Interleukins, Leukocyte Functions	NM_010551.3:3095
Batf-mRNA	1.52	0.378	0.78	2.26	2.87	1.72	4.8	0.00382	0.0179	lm.nb		NM_016767.2:750
Abca1-mRNA	0.902	0.226	0.459	1.34	1.87	1.38	2.54	0.00397	0.0185	lm.nb	Innate, Transporter Functions	NM_013454.3:6865
Ciita-mRNA	0.988	0.248	0.502	1.47	1.98	1.42	2.78	0.00405	0.0187	lm.nb	Interferon, MHC	NM_007575.2:1358
Jak1-mRNA	0.648	0.163	0.328	0.969	1.57	1.26	1.96	0.00414	0.019	lm.nb	Chemokines & Receptors, Cytokines & Receptors, Innate, T-Cell Functions	NM_146145.2:4080
Cd74-mRNA	0.882	0.223	0.444	1.32	1.84	1.36	2.5	0.00425	0.0193	lm.nb	Antigen Processing, B-Cell Functions, CD molecules, Innate, MHC, T-Cell Functions	NM_001042605.1:391
C2-mRNA	0.767	0.195	0.384	1.15	1.7	1.31	2.22	0.00436	0.0196	lm.nb	Complement Pathway, Innate	NM_013484.2:2359
Oas3-mRNA	0.869	0.221	0.435	1.3	1.83	1.35	2.47	0.00437	0.0196	lm.nb	Basic Cell Functions	NM_145226.2:365
Pdcd1lg2-mRNA	0.729	0.186	0.365	1.09	1.66	1.29	2.13	0.00441	0.0196	lm.nb	CD molecules, T-Cell Functions	NM_021396.2:1870
Dll4-mRNA	-0.747	0.191	-1.12	-0.373	0.596	0.46	0.772	0.00447	0.0197	lm.nb	Cancer Progression	NM_019454.2:542
Irf4-mRNA	2.83	0.724	1.41	4.25	7.09	2.65	19	0.00453	0.0199	lm.nb	Interleukins, T-Cell Functions, TLR	NM_013674.1:1878
Il10ra-mRNA	0.85	0.219	0.421	1.28	1.8	1.34	2.43	0.00464	0.0202	lm.nb	CD molecules	NM_008348.2:75
Ly96-mRNA	-0.414	0.107	-0.624	-0.204	0.75	0.649	0.868	0.00479	0.0206	lm.nb	Humoral, Inflammation, Innate, Pathogen Response	NM_001159711.1:64
Psen2-mRNA	0.334	0.0865	0.164	0.503	1.26	1.12	1.42	0.0048	0.0206	loglinear	Leukocyte Functions, T-Cell Functions	NM_001128605.1:560
Cd244-mRNA	0.915	0.238	0.449	1.38	1.89	1.37	2.6	0.00487	0.0208	lm.nb	CD molecules, NK Cell Functions	NM_018729.2:262
Klra5-mRNA	2.63	0.686	1.28	3.97	6.18	2.43	15.7	0.00503	0.0213	lm.nb	Adhesion, NK Cell Functions	NM_008463.2:174
Irgm2-mRNA	0.721	0.188	0.351	1.09	1.65	1.28	2.13	0.00507	0.0213	lm.nb	Innate, Interferon	NM_019440.2:2555
Ifit2-mRNA	1.01	0.265	0.493	1.53	2.02	1.41	2.89	0.0051	0.0213	lm.nb	Interferon	NM_008332.2:230
Ncf4-mRNA	0.967	0.255	0.468	1.47	1.96	1.38	2.76	0.00527	0.0219	lm.nb	Basic Cell Functions, Innate	NM_008677.2:741
Ambp-mRNA	-1.15	0.304	-1.74	-0.553	0.451	0.299	0.682	0.0054	0.0222	lm.nb	Transporter Functions	NM_007443.3:410
Pml-mRNA	0.316	0.0848	0.15	0.482	1.24	1.11	1.4	0.0058	0.0237	loglinear	Apoptosis, Cell Cycle, MHC	NM_008884.5:616
Cd22-mRNA	0.918	0.246	0.435	1.4	1.89	1.35	2.64	0.00582	0.0237	lm.nb	Adhesion, B-Cell Functions, CD molecules	NM_001043317.2:865
Notch1-mRNA	0.473	0.127	0.224	0.723	1.39	1.17	1.65	0.00592	0.0239	lm.nb	Basic Cell Functions	NM_008714.2:1425
Fas-mRNA	0.539	0.145	0.254	0.824	1.45	1.19	1.77	0.00596	0.0239	lm.nb	B-Cell Functions, CD molecules, Inflammation, T-Cell Functions, TNF Superfamily , Transporter Functions	NM_007987.2:596
Cxcl11-mRNA	0.962	0.26	0.453	1.47	1.95	1.37	2.77	0.00601	0.0239	lm.nb	Chemokines & Receptors, Cytokines & Receptors, Inflammation, Innate	NM_019494.1:345
Il18-mRNA	-0.684	0.187	-1.05	-0.318	0.622	0.483	0.802	0.00637	0.0253	lm.nb	Adaptive, Chemokines & Receptors, Cytokines & Receptors, Inflammation, Interleukins, Macrophage Functions, T-Cell Functions	NM_008360.1:270
Ddx60-mRNA	0.971	0.267	0.448	1.49	1.96	1.36	2.82	0.00662	0.0261	lm.nb	Basic Cell Functions	NM_001081215.1:2965
Ikzf2-mRNA	0.817	0.225	0.375	1.26	1.76	1.3	2.39	0.00671	0.0262	lm.nb	T-Cell Functions	NM_011770.4:7230
Cx3cr1-mRNA	0.81	0.225	0.368	1.25	1.75	1.29	2.38	0.00703	0.0273	lm.nb	Chemokines & Receptors, Cytokines & Receptors, Macrophage Functions, Microglial Functions	NM_009987.3:2696
Gbp5-mRNA	0.769	0.215	0.347	1.19	1.7	1.27	2.28	0.00725	0.028	lm.nb	Interferon	NM_153564.2:1176
Cdkn1a-mRNA	0.601	0.169	0.27	0.932	1.52	1.21	1.91	0.00742	0.0285	lm.nb	B-Cell Functions, Cancer Progression, Cell Cycle, Senescence	NM_007669.4:1670
Gfi1-mRNA	1.04	0.292	0.463	1.61	2.05	1.38	3.05	0.00754	0.0288	lm.nb	Interleukins, T-Cell Functions, TLR	NM_010278.2:1875
Mfge8-mRNA	-0.548	0.155	-0.852	-0.243	0.684	0.554	0.845	0.0078	0.0296	lm.nb	Adhesion, Apoptosis, Transporter Functions	NM_008594.2:1357
Ccr2-mRNA	1.3	0.375	0.567	2.04	2.47	1.48	4.11	0.00843	0.0318	lm.nb	Adaptive, Cancer Progression, CD molecules, Chemokines & Receptors, Cytokines & Receptors, Dendritic Cell Functions, Humoral, Inflammation, Interleukins, Macrophage Functions, T-Cell Functions	NM_009915.2:2965
Nrp1-mRNA	0.428	0.124	0.186	0.67	1.35	1.14	1.59	0.00853	0.0319	lm.nb	Adhesion, CD molecules	NM_008737.2:1190
Nlrc5-mRNA	1.11	0.322	0.476	1.74	2.16	1.39	3.34	0.00885	0.0329	lm.nb	Innate, Interferon, MHC	NM_001033207.3:6665
Spp1-mRNA	-0.772	0.225	-1.21	-0.33	0.586	0.432	0.795	0.00897	0.0332	lm.nb	Adhesion, Apoptosis, Cytokines & Receptors, T-Cell Functions	NM_009263.3:420
Xaf1-mRNA	0.672	0.196	0.288	1.06	1.59	1.22	2.08	0.00903	0.0332	lm.nb	Apoptosis	NM_001037713.3:100
Lbp-mRNA	-0.936	0.274	-1.47	-0.4	0.523	0.36	0.758	0.00909	0.0332	lm.nb	Chemokines & Receptors, Inflammation, Innate, Leukocyte Functions, Macrophage Functions, Transporter Functions	NM_008489.2:1015
Pik3cg-mRNA	1.35	0.398	0.571	2.13	2.55	1.49	4.39	0.00944	0.0343	lm.nb	Apoptosis, Inflammation, Innate	NM_020272.2:2890
Il18rap-mRNA	0.403	0.119	0.17	0.635	1.32	1.12	1.55	0.00951	0.0344	lm.nb	CD molecules, Cytokines & Receptors, Innate, Interleukins, T-Cell Functions	NM_010553.2:2055
Epcam-mRNA	-0.957	0.284	-1.51	-0.401	0.515	0.35	0.757	0.00973	0.035	lm.nb	CD molecules	NM_008532.2:1550
Cd53-mRNA	0.841	0.25	0.351	1.33	1.79	1.28	2.52	0.00986	0.0352	lm.nb	CD molecules	NM_007651.3:2300
Cmklr1-mRNA	0.68	0.202	0.284	1.08	1.6	1.22	2.11	0.00992	0.0352	lm.nb	Chemokines & Receptors, Interleukins, Macrophage Functions	NM_008153.3:445
H2-DMa-mRNA	0.717	0.214	0.298	1.14	1.64	1.23	2.2	0.0101	0.0355	lm.nb	Antigen Processing, MHC, T-Cell Functions	NM_010386.3:530
Muc1-mRNA	-0.478	0.143	-0.759	-0.197	0.718	0.591	0.872	0.0102	0.036	lm.nb	Apoptosis, CD molecules, Cell Cycle	NM_013605.1:1445
H2-Ab1-mRNA	0.733	0.22	0.301	1.16	1.66	1.23	2.24	0.0104	0.0364	lm.nb	Antigen Processing, Interferon, MHC, T-Cell Functions	NM_207105.2:164
H2-DMb1-mRNA	0.742	0.224	0.303	1.18	1.67	1.23	2.27	0.0106	0.0368	lm.nb	Antigen Processing, MHC	NM_010387.2:1089
Rsad2-mRNA	0.914	0.276	0.373	1.45	1.88	1.3	2.74	0.0107	0.0368	lm.nb	Basic Cell Functions	NM_021384.4:510
Hsd11b1-mRNA	1.28	0.39	0.515	2.04	2.43	1.43	4.12	0.0112	0.0385	lm.nb	Basic Cell Functions	NM_008288.2:110
Mif-mRNA	0.322	0.0992	0.128	0.517	1.25	1.09	1.43	0.0118	0.0401	lm.nb	B-Cell Functions, Cytokines & Receptors, Inflammation, Innate, Transporter Functions	NM_010798.2:373
Pik3cd-mRNA	1.18	0.364	0.462	1.89	2.26	1.38	3.7	0.0121	0.041	lm.nb	Inflammation, Innate	XM_003945690.1:4648
Inpp5d-mRNA	0.894	0.277	0.351	1.44	1.86	1.28	2.71	0.0121	0.041	lm.nb	Apoptosis, B-Cell Functions, Interleukins	NM_001110192.1:2186
Mr1-mRNA	0.903	0.281	0.351	1.45	1.87	1.28	2.74	0.0124	0.0416	lm.nb	Antigen Processing, MHC	NM_008209.4:1360
Birc5-mRNA	0.34	0.106	0.132	0.548	1.27	1.1	1.46	0.0125	0.0416	loglinear	Apoptosis, Cell Cycle, Cytokines & Receptors	NM_009689.2:237
Tlr7-mRNA	1.14	0.361	0.437	1.85	2.21	1.35	3.61	0.0132	0.0438	lm.nb	Chemokines & Receptors, Inflammation, Innate, Interleukins, Microglial Functions, Pathogen Response, TLR	NM_133211.3:3210
Ctss-mRNA	0.769	0.244	0.291	1.25	1.7	1.22	2.37	0.0135	0.0446	lm.nb	Innate	NM_021281.2:740
Igf2r-mRNA	0.425	0.135	0.159	0.69	1.34	1.12	1.61	0.0138	0.0454	lm.nb	Apoptosis, CD molecules, Transporter Functions	NM_010515.1:2585
Ifi35-mRNA	0.499	0.159	0.187	0.811	1.41	1.14	1.75	0.0139	0.0454	lm.nb	Interferon	NM_027320.4:820
Csf3-mRNA	-1.45	0.463	-2.36	-0.543	0.366	0.195	0.686	0.014	0.0454	lm.nb	Cytokines & Receptors	NM_009971.1:830
Nod1-mRNA	0.545	0.175	0.202	0.887	1.46	1.15	1.85	0.0143	0.0463	lm.nb	Antigen Processing, Innate, Interleukins, Transporter Functions	NM_172729.2:1446
Cd200-mRNA	-0.337	0.108	-0.549	-0.124	0.792	0.683	0.917	0.0145	0.0466	loglinear	CD molecules	NM_010818.3:686
Gpi1-mRNA	0.299	0.0971	0.109	0.489	1.23	1.08	1.4	0.0151	0.0482	lm.nb	Apoptosis, Cytokines & Receptors, Humoral	NM_008155.4:1540
Stat6-mRNA	0.391	0.128	0.141	0.64	1.31	1.1	1.56	0.0155	0.0495	lm.nb	Adaptive, Cytokines & Receptors, T-Cell Functions	NM_009284.2:3465
Il15ra-mRNA	1.18	0.386	0.421	1.93	2.26	1.34	3.82	0.0158	0.05	lm.nb	CD molecules, NK Cell Functions	NM_008358.2:800
Cd40-mRNA	0.821	0.269	0.293	1.35	1.77	1.23	2.55	0.0158	0.05	lm.nb	Adaptive, B-Cell Functions, CD molecules, Dendritic Cell Functions, Humoral, Inflammation, T-Cell Functions, TNF Superfamily	NM_011611.2:1425
Btla-mRNA	1.14	0.373	0.404	1.87	2.2	1.32	3.65	0.016	0.05	lm.nb	B-Cell Functions, CD molecules, T-Cell Functions	NM_001037719.2:24
Il18r1-mRNA	0.561	0.184	0.2	0.923	1.48	1.15	1.9	0.016	0.05	lm.nb	CD molecules, Innate, T-Cell Functions	NM_001161842.1:620
Tnfaip3-mRNA	0.561	0.185	0.199	0.924	1.48	1.15	1.9	0.0162	0.0503	lm.nb	Apoptosis, B-Cell Functions, Inflammation, Innate	NM_009397.2:232
Chil3-mRNA	1.59	0.525	0.562	2.62	3.01	1.48	6.15	0.0163	0.0503	lm.nb	Basic Cell Functions	NM_009892.2:823
Irak1-mRNA	0.213	0.0706	0.0746	0.351	1.16	1.05	1.28	0.0167	0.0512	loglinear	Cytokines & Receptors, Innate, Pathogen Response, TLR	NM_008363.2:951
Ddx58-mRNA	0.479	0.16	0.165	0.793	1.39	1.12	1.73	0.0174	0.0532	lm.nb	Innate, Interferon	NM_172689.3:1751
Bst1-mRNA	0.931	0.312	0.319	1.54	1.91	1.25	2.91	0.0176	0.0536	lm.nb	CD molecules, Humoral	NM_009763.3:854
Cyld-mRNA	0.541	0.183	0.182	0.901	1.46	1.13	1.87	0.0184	0.0556	lm.nb	Apoptosis, Cell Cycle, Innate	NM_001276279.1:2200
Oas2-mRNA	0.849	0.288	0.285	1.41	1.8	1.22	2.66	0.0185	0.0556	lm.nb	Basic Cell Functions	NM_145227.3:414
Cd81-mRNA	-0.54	0.183	-0.899	-0.181	0.688	0.536	0.882	0.0185	0.0556	lm.nb	B-Cell Functions, CD molecules	NM_133655.2:575
Tlr1-mRNA	0.925	0.315	0.309	1.54	1.9	1.24	2.91	0.0187	0.0558	lm.nb	CD molecules, Inflammation, Innate, Interleukins, Macrophage Functions, TLR	NM_030682.1:805
Atg5-mRNA	0.318	0.109	0.104	0.533	1.25	1.07	1.45	0.0197	0.0585	loglinear	Apoptosis, Innate, Transporter Functions	NM_053069.5:2142
Ecsit-mRNA	0.397	0.137	0.128	0.666	1.32	1.09	1.59	0.02	0.0591	lm.nb	Innate	NM_001253897.1:348
Cd68-mRNA	0.592	0.205	0.191	0.993	1.51	1.14	1.99	0.0201	0.0591	lm.nb	CD molecules	NM_009853.1:636
C4b-mRNA	0.757	0.262	0.244	1.27	1.69	1.18	2.41	0.0202	0.0591	lm.nb	Complement Pathway, Humoral, Inflammation, Innate	NM_009780.2:491
Csf1-mRNA	0.478	0.166	0.153	0.804	1.39	1.11	1.75	0.0205	0.0599	lm.nb	Cytokines & Receptors, Inflammation, Innate, Macrophage Functions, Transporter Functions	NM_001113530.1:833
Ifnar2-mRNA	0.311	0.108	0.0986	0.522	1.24	1.07	1.44	0.0208	0.0603	lm.nb	Cytokines & Receptors, Interferon	NM_001110498.1:725
Ifih1-mRNA	0.407	0.142	0.128	0.685	1.33	1.09	1.61	0.0212	0.0611	lm.nb	Apoptosis, Innate, Interferon	NM_027835.2:1997
H2-Aa-mRNA	0.707	0.249	0.219	1.19	1.63	1.16	2.29	0.0218	0.0627	lm.nb	Antigen Processing, Interferon, MHC, T-Cell Functions	NM_010378.2:450
Ctsl-mRNA	-0.361	0.127	-0.611	-0.111	0.778	0.655	0.926	0.022	0.0629	lm.nb	Basic Cell Functions	NM_009984.3:45
Adora2a-mRNA	0.443	0.157	0.136	0.75	1.36	1.1	1.68	0.0222	0.0633	lm.nb	Apoptosis, Inflammation	NM_009630.2:2306
Pecam1-mRNA	0.479	0.17	0.146	0.812	1.39	1.11	1.76	0.0225	0.0638	lm.nb	Adhesion, CD molecules, Leukocyte Functions, Transporter Functions	NM_008816.2:1100
Cxcl5-mRNA	-0.682	0.243	-1.16	-0.206	0.623	0.448	0.867	0.0229	0.0646	lm.nb	Chemokines & Receptors, Cytokines & Receptors, Inflammation, Leukocyte Functions	NM_009141.2:565
Traf3-mRNA	0.369	0.132	0.111	0.628	1.29	1.08	1.55	0.0232	0.065	lm.nb	Apoptosis, Cytokines & Receptors, Innate, TLR	NM_001048206.1:6385
Msr1-mRNA	0.681	0.243	0.204	1.16	1.6	1.15	2.23	0.0232	0.065	lm.nb	CD molecules, Macrophage Functions, Transporter Functions	NM_001113326.1:555
Fpr2-mRNA	0.92	0.331	0.271	1.57	1.89	1.21	2.97	0.0239	0.0666	lm.nb	Adaptive, Basic Cell Functions, Inflammation	NM_008039.2:1015
Lcp1-mRNA	0.867	0.313	0.253	1.48	1.82	1.19	2.79	0.0244	0.0677	lm.nb	T-Cell Functions, Transporter Functions	NM_001247984.1:3344
Cd4-mRNA	1.46	0.532	0.414	2.5	2.74	1.33	5.65	0.0255	0.0701	lm.nb	Adaptive, B-Cell Functions, CD molecules, Innate, T-Cell Functions	NM_013488.2:950
Csf1r-mRNA	0.457	0.167	0.13	0.784	1.37	1.09	1.72	0.0255	0.0701	lm.nb	CD molecules, Chemokines & Receptors, Cytokines & Receptors, Innate, Macrophage Functions	NM_001037859.2:1892
Kit-mRNA	0.687	0.252	0.194	1.18	1.61	1.14	2.27	0.0258	0.0704	lm.nb	CD molecules, Cytokines & Receptors	NM_001122733.1:4275
Trem2-mRNA	0.785	0.289	0.219	1.35	1.72	1.16	2.55	0.0263	0.0714	lm.nb	Basic Cell Functions, Humoral	NM_031254.2:646
Dusp4-mRNA	-0.294	0.108	-0.507	-0.0819	0.815	0.704	0.945	0.0264	0.0714	lm.nb	Basic Cell Functions, Innate	NM_176933.4:2200
Stat3-mRNA	0.345	0.127	0.096	0.594	1.27	1.07	1.51	0.0265	0.0714	lm.nb	Adaptive, Inflammation	NM_213659.2:2130
Socs1-mRNA	0.585	0.216	0.162	1.01	1.5	1.12	2.01	0.0266	0.0714	lm.nb	Cytokines & Receptors, T-Cell Functions	NM_009896.2:1020
Foxp3-mRNA	1.91	0.706	0.524	3.29	3.75	1.44	9.79	0.027	0.0722	lm.nb	Adaptive, B-Cell Functions, Cytokines & Receptors, Inflammation, Interleukins, T-Cell Functions	NM_054039.2:194
Relb-mRNA	0.273	0.101	0.0745	0.472	1.21	1.05	1.39	0.0273	0.0727	loglinear	Antigen Processing, Dendritic Cell Functions, T-Cell Functions	NM_009046.2:2013
Klra4-mRNA	0.622	0.231	0.168	1.08	1.54	1.12	2.11	0.0276	0.0732	lm.nb	Adhesion, NK Cell Functions	NM_010649.3:169
Fcgr1-mRNA	0.739	0.276	0.199	1.28	1.67	1.15	2.43	0.0279	0.0734	lm.nb	Antigen Processing, CD molecules, Innate, MHC, Transporter Functions	NM_010186.5:185
Xcl1-mRNA	1.08	0.404	0.291	1.88	2.12	1.22	3.67	0.028	0.0734	lm.nb	Chemokines & Receptors, Cytokines & Receptors, Inflammation, Innate, T-Cell Functions	NM_008510.1:103
Cxcl3-mRNA	0.743	0.278	0.199	1.29	1.67	1.15	2.44	0.028	0.0734	lm.nb	Adaptive, Chemokines & Receptors, Cytokines & Receptors, Inflammation	NM_203320.2:275
Tlr2-mRNA	0.689	0.258	0.183	1.2	1.61	1.14	2.29	0.0283	0.0739	lm.nb	CD molecules, Inflammation, Innate, Leukocyte Functions, TLR	NM_011905.2:255
Fcgr4-mRNA	0.763	0.286	0.202	1.32	1.7	1.15	2.5	0.0286	0.0742	lm.nb	CD molecules, T-Cell Functions	NM_144559.1:608
Atm-mRNA	0.384	0.145	0.101	0.668	1.31	1.07	1.59	0.0289	0.0746	lm.nb	Apoptosis, B-Cell Functions, Cell Cycle, Senescence	NM_007499.2:5543
Nfkbia-mRNA	0.415	0.157	0.107	0.722	1.33	1.08	1.65	0.0295	0.0757	lm.nb	Innate, Macrophage Functions, Pathogen Response, TLR	NM_010907.2:646
Cd38-mRNA	0.572	0.216	0.148	0.996	1.49	1.11	1.99	0.0295	0.0757	lm.nb	Apoptosis, B-Cell Functions, CD molecules	NM_007646.4:1490
Clec7a-mRNA	0.821	0.314	0.204	1.44	1.77	1.15	2.71	0.0311	0.0795	lm.nb	Inflammation, Innate, Leukocyte Functions, Transporter Functions	NM_020008.2:1008
Rrad-mRNA	0.622	0.239	0.153	1.09	1.54	1.11	2.13	0.0317	0.0806	lm.nb	Basic Cell Functions	NM_019662.2:1439
Tnfrsf4-mRNA	1.06	0.408	0.258	1.86	2.08	1.2	3.62	0.032	0.0808	lm.nb	B-Cell Functions, CD molecules, Cytokines & Receptors, Inflammation, T-Cell Functions, TNF Superfamily	NM_011659.2:320
Cd40lg-mRNA	1.08	0.418	0.264	1.9	2.12	1.2	3.74	0.032	0.0808	lm.nb	Adaptive, B-Cell Functions, CD molecules, Cytokines & Receptors, Dendritic Cell Functions, Inflammation, Interleukins, MHC, T-Cell Functions, TNF Superfamily	NM_011616.2:600
Tirap-mRNA	-0.155	0.0605	-0.274	-0.0369	0.898	0.827	0.975	0.0331	0.0832	loglinear	B-Cell Functions, Chemokines & Receptors, Inflammation, Innate, Interleukins, TLR	NM_001177846.1:254
Il11ra1-mRNA	-0.502	0.196	-0.887	-0.118	0.706	0.541	0.922	0.0337	0.0842	lm.nb	Cytokines & Receptors, Interleukins, NK Cell Functions	NM_010549.3:22
Cd28-mRNA	0.624	0.245	0.143	1.1	1.54	1.1	2.15	0.0344	0.0857	lm.nb	Adaptive, B-Cell Functions, CD molecules, Humoral, Inflammation, Interleukins, T-Cell Functions	NM_007642.4:3304
Hck-mRNA	0.752	0.297	0.17	1.34	1.68	1.12	2.52	0.0352	0.0875	lm.nb	Inflammation, Innate	NM_010407.3:1874
Vwf-mRNA	-0.552	0.22	-0.983	-0.122	0.682	0.506	0.919	0.0362	0.0894	lm.nb	Adhesion, Cancer Progression	NM_011708.3:6354
Usp18-mRNA	0.643	0.256	0.141	1.15	1.56	1.1	2.21	0.0364	0.0897	lm.nb	Basic Cell Functions	NM_011909.2:1190
Mefv-mRNA	0.671	0.27	0.143	1.2	1.59	1.1	2.3	0.0375	0.092	lm.nb	Inflammation, Innate	NM_001161790.1:928
Fn1-mRNA	-0.634	0.256	-1.14	-0.131	0.644	0.455	0.913	0.0386	0.0942	lm.nb	Adhesion, Apoptosis	NM_010233.1:2627
Ifit1-mRNA	0.615	0.249	0.127	1.1	1.53	1.09	2.15	0.0388	0.0943	lm.nb	Interferon, Transporter Functions	NM_008331.2:890
Cdh5-mRNA	-0.496	0.202	-0.892	-0.0994	0.709	0.539	0.933	0.0398	0.0966	lm.nb	Adhesion, CD molecules	NM_009868.3:1615
Stat2-mRNA	0.459	0.188	0.09	0.827	1.37	1.06	1.77	0.0407	0.0981	lm.nb	Basic Cell Functions	NM_019963.1:362
Il17ra-mRNA	0.527	0.218	0.1	0.953	1.44	1.07	1.94	0.0418	0.101	lm.nb	CD molecules, Cytokines & Receptors, Interleukins	NM_008359.1:312
Fcer1g-mRNA	0.628	0.262	0.115	1.14	1.55	1.08	2.21	0.0433	0.104	lm.nb	Antigen Processing, Interleukins, MHC, Transporter Functions	NM_010185.4:264
Rel-mRNA	0.266	0.111	0.0484	0.483	1.2	1.03	1.4	0.0434	0.104	loglinear	Cytokines & Receptors, Interleukins, T-Cell Functions	NM_009044.2:1290
Il6st-mRNA	-0.186	0.0779	-0.339	-0.0331	0.879	0.791	0.977	0.0442	0.105	loglinear	Adaptive, CD molecules, Cytokines & Receptors, Inflammation, Interleukins, T-Cell Functions	NM_010560.2:2325
Ebi3-mRNA	0.881	0.37	0.156	1.61	1.84	1.11	3.04	0.0444	0.105	lm.nb	Cytokines & Receptors, Humoral, Interleukins	NM_015766.2:1015
Tbk1-mRNA	0.286	0.12	0.0504	0.522	1.22	1.04	1.44	0.0446	0.105	lm.nb	Innate, Interferon, Pathogen Response, TLR	NM_019786.4:440
Ccrl2-mRNA	0.747	0.316	0.128	1.37	1.68	1.09	2.58	0.0455	0.107	lm.nb	Adaptive, Chemokines & Receptors, Inflammation	NM_017466.4:655
Vim-mRNA	0.239	0.101	0.0407	0.437	1.18	1.03	1.35	0.0457	0.107	lm.nb	Cancer Progression	NM_011701.4:34
Tnfsf13b-mRNA	0.424	0.181	0.0689	0.78	1.34	1.05	1.72	0.0474	0.111	loglinear	B-Cell Functions, CD molecules, Cytokines & Receptors, T-Cell Functions, TNF Superfamily	NM_033622.1:225
Atg16l1-mRNA	0.209	0.0897	0.0334	0.385	1.16	1.02	1.31	0.048	0.111	loglinear	Transporter Functions	NM_001205391.1:280
Entpd1-mRNA	0.524	0.225	0.0829	0.964	1.44	1.06	1.95	0.0482	0.112	lm.nb	CD molecules	NM_009848.3:2062
Egfr-mRNA	-0.378	0.163	-0.697	-0.0596	0.769	0.617	0.959	0.0484	0.112	lm.nb	Apoptosis, Cancer Progression	NM_207655.2:1335
Tnfrsf1b-mRNA	0.402	0.173	0.0629	0.742	1.32	1.04	1.67	0.0487	0.112	lm.nb	CD molecules, Inflammation, TNF Superfamily	NM_011610.3:3270
Mcam-mRNA	-0.428	0.185	-0.79	-0.066	0.743	0.578	0.955	0.0491	0.112	lm.nb	Adhesion, CD molecules	NM_023061.2:630
Tgfb2-mRNA	-0.328	0.142	-0.606	-0.0493	0.797	0.657	0.966	0.0499	0.114	loglinear	Apoptosis, Cell Cycle, Cytokines & Receptors, T-Cell Functions	NM_009367.1:1685
Nfatc3-mRNA	0.317	0.138	0.0456	0.588	1.25	1.03	1.5	0.0513	0.117	lm.nb		NM_010901.2:2260
Cebpb-mRNA	0.361	0.158	0.0509	0.672	1.28	1.04	1.59	0.052	0.118	lm.nb	Inflammation, Innate, T-Cell Functions	NM_009883.3:1147
Cxcl1-mRNA	0.652	0.286	0.0911	1.21	1.57	1.07	2.32	0.0522	0.118	lm.nb	Adaptive, Chemokines & Receptors, Cytokines & Receptors, Inflammation, Transporter Functions	NM_008176.1:560
Cd86-mRNA	0.507	0.223	0.0704	0.944	1.42	1.05	1.92	0.0524	0.118	lm.nb	Adaptive, B-Cell Functions, CD molecules, Dendritic Cell Functions, T-Cell Functions, TLR	NM_019388.3:251
H2-DMb2-mRNA	0.564	0.249	0.0749	1.05	1.48	1.05	2.07	0.0537	0.12	lm.nb	Antigen Processing, MHC	NM_010388.4:195
Icam2-mRNA	0.479	0.213	0.0618	0.897	1.39	1.04	1.86	0.0546	0.122	lm.nb	Adhesion, CD molecules	NM_010494.1:375
Mavs-mRNA	0.243	0.109	0.0286	0.457	1.18	1.02	1.37	0.057	0.127	loglinear	Innate, Interferon, Interleukins	NM_144888.1:2510
Xbp1-mRNA	-0.224	0.102	-0.424	-0.024	0.856	0.746	0.984	0.0595	0.132	loglinear		NM_013842.2:825
Col3a1-mRNA	-1.4	0.64	-2.65	-0.143	0.379	0.159	0.906	0.0605	0.133	lm.nb	Adhesion, Cancer Progression, Cytokines & Receptors	NM_009930.1:4370
Tlr6-mRNA	0.735	0.337	0.075	1.39	1.66	1.05	2.63	0.0606	0.133	lm.nb	Adaptive, CD molecules, Inflammation, Innate, Interleukins, Microglial Functions, Pathogen Response, T-Cell Functions, TLR	NM_011604.3:475
H2-Ob-mRNA	-0.516	0.237	-0.98	-0.0521	0.699	0.507	0.965	0.0609	0.133	lm.nb	Antigen Processing, MHC	NM_010389.3:1606
Bid-mRNA	0.31	0.142	0.031	0.588	1.24	1.02	1.5	0.061	0.133	lm.nb	Apoptosis, Cell Cycle, Innate	NM_007544.3:1307
Smad4-mRNA	-0.205	0.0942	-0.389	-0.0202	0.868	0.763	0.986	0.0614	0.133	loglinear	Cancer Progression	NM_008540.2:2885
Irf7-mRNA	0.645	0.297	0.0632	1.23	1.56	1.04	2.34	0.0615	0.133	lm.nb	Adaptive, Innate, Interferon, Senescence	NM_016850.2:705
Cd63-mRNA	-0.264	0.122	-0.504	-0.0239	0.833	0.705	0.984	0.0633	0.137	lm.nb	Adhesion, CD molecules	NM_001042580.1:220
Ccr1-mRNA	0.686	0.319	0.0613	1.31	1.61	1.04	2.48	0.0636	0.137	lm.nb	Adaptive, CD molecules, Chemokines & Receptors, Cytokines & Receptors, Dendritic Cell Functions, Inflammation, Innate, Leukocyte Functions, Transporter Functions	NM_009912.4:1526
Traf6-mRNA	0.254	0.118	0.0225	0.485	1.19	1.02	1.4	0.0637	0.137	lm.nb	Cytokines & Receptors, Innate, Interleukins, T-Cell Functions, TLR	NM_009424.2:980
Il13ra1-mRNA	0.3	0.14	0.0259	0.574	1.23	1.02	1.49	0.0643	0.137	lm.nb	B-Cell Functions, CD molecules, Cytokines & Receptors, Interleukins, T-Cell Functions	NM_133990.4:845
Angpt2-mRNA	-0.475	0.222	-0.91	-0.0402	0.719	0.532	0.973	0.0647	0.138	lm.nb	Adhesion, Cancer Progression	NM_007426.3:2020
Rorc-mRNA	-1	0.47	-1.92	-0.0799	0.5	0.264	0.946	0.0658	0.14	lm.nb	Adaptive, T-Cell Functions	NM_011281.2:648
Cd164-mRNA	0.207	0.0976	0.016	0.399	1.15	1.01	1.32	0.0664	0.141	loglinear	Adhesion, CD molecules	NM_016898.2:688
Il1rn-mRNA	0.643	0.305	0.0453	1.24	1.56	1.03	2.36	0.068	0.144	lm.nb	Cytokines & Receptors, Inflammation, Interleukins	NM_031167.5:224
Ifi27-mRNA	0.446	0.212	0.0306	0.861	1.36	1.02	1.82	0.0685	0.144	lm.nb	Interferon, NK Cell Functions	NM_026790.2:166
Pnma1-mRNA	1.15	0.546	0.0774	2.22	2.21	1.06	4.65	0.0687	0.144	lm.nb	Adaptive, Adhesion, Inflammation	NM_027438.3:906
Chuk-mRNA	0.204	0.0976	0.0127	0.395	1.15	1.01	1.32	0.07	0.146	lm.nb	Innate	NM_001162410.1:222
Sell-mRNA	0.555	0.267	0.0328	1.08	1.47	1.02	2.11	0.0708	0.147	lm.nb	Adhesion, Apoptosis, CD molecules, T-Cell Functions	NM_001164059.1:664
Ulbp1-mRNA	0.368	0.177	0.0208	0.715	1.29	1.01	1.64	0.0714	0.148	lm.nb	Interferon, Macrophage Functions, NK Cell Functions	NM_029975.2:595
Maf-mRNA	0.686	0.334	0.0319	1.34	1.61	1.02	2.53	0.0739	0.153	lm.nb	T-Cell Functions	NM_001025577.2:43
Reps1-mRNA	0.219	0.107	0.00906	0.429	1.16	1.01	1.35	0.0751	0.155	lm.nb	Basic Cell Functions	NM_001111065.1:294
Smn1-mRNA	-0.0945	0.0464	-0.185	-0.00365	0.937	0.879	0.997	0.0758	0.156	loglinear	Cancer Progression	NM_011420.2:390
Tnfsf14-mRNA	0.62	0.305	0.0216	1.22	1.54	1.02	2.33	0.0768	0.157	lm.nb	Apoptosis, CD molecules, Cytokines & Receptors, T-Cell Functions, TNF Superfamily	NM_019418.2:1060
Tnfsf12-mRNA	0.415	0.207	0.00862	0.821	1.33	1.01	1.77	0.0803	0.164	lm.nb	Apoptosis, Cytokines & Receptors, TNF Superfamily	NM_011614.3:1215
Bst2-mRNA	0.446	0.223	0.00851	0.884	1.36	1.01	1.85	0.0808	0.164	lm.nb	CD molecules, Humoral, Innate	NM_198095.2:468
Dpp4-mRNA	0.781	0.391	0.0148	1.55	1.72	1.01	2.92	0.0808	0.164	lm.nb	B-Cell Functions, CD molecules, T-Cell Functions	NM_001159543.1:1303
Col4a1-mRNA	-0.328	0.164	-0.65	-0.00586	0.797	0.637	0.996	0.0811	0.164	lm.nb	Cancer Progression	NM_009931.2:4116
Jak2-mRNA	0.192	0.0972	0.00201	0.383	1.14	1	1.3	0.083	0.167	loglinear	Adaptive, Cytokines & Receptors, Innate, Interleukins, T-Cell Functions	NM_008413.2:1049
Tapbp-mRNA	0.531	0.268	0.00518	1.06	1.44	1	2.08	0.0831	0.167	lm.nb	Antigen Processing, MHC	NM_009318.2:2195
Slc11a1-mRNA	0.486	0.246	0.00409	0.969	1.4	1	1.96	0.0835	0.167	lm.nb	Adaptive, Antigen Processing, Transporter Functions	NM_013612.2:945
Il22ra1-mRNA	-0.424	0.215	-0.845	-0.00302	0.745	0.557	0.998	0.0838	0.167	lm.nb	Chemokines & Receptors	NM_178257.1:685
Egr2-mRNA	0.718	0.366	0.000219	1.44	1.64	1	2.7	0.0856	0.17	lm.nb		NM_010118.2:1785
Casp3-mRNA	-0.116	0.0593	-0.232	0.000289	0.923	0.851	1	0.0863	0.171	loglinear	Apoptosis, B-Cell Functions, Cell Cycle, T-Cell Functions	NM_009810.2:630
C3ar1-mRNA	0.517	0.265	-0.00205	1.04	1.43	0.999	2.05	0.0867	0.171	lm.nb	Adaptive, Cancer Progression, Complement Pathway, Inflammation, Macrophage Functions	NM_009779.2:555
Arg1-mRNA	0.968	0.498	-0.00894	1.94	1.96	0.994	3.85	0.0881	0.173	lm.nb	Basic Cell Functions	NM_007482.3:626
Ifitm1-mRNA	0.613	0.316	-0.00654	1.23	1.53	0.995	2.35	0.0884	0.173	lm.nb	CD molecules, Innate, Interferon	NM_001112715.1:412
Klra6-mRNA	1.38	0.71	-0.015	2.77	2.59	0.99	6.8	0.0885	0.173	lm.nb	Adhesion, NK Cell Functions	NM_008464.2:880
Cxcl10-mRNA	0.393	0.203	-0.00568	0.792	1.31	0.996	1.73	0.0894	0.174	lm.nb	Adaptive, Chemokines & Receptors, Cytokines & Receptors, Inflammation, Innate, Leukocyte Functions	NM_021274.1:115
Cd34-mRNA	-0.694	0.364	-1.41	0.019	0.618	0.377	1.01	0.0928	0.18	lm.nb	Cancer Progression, CD molecules, Interleukins, Leukocyte Functions	NM_001111059.1:560
Slc7a11-mRNA	0.432	0.227	-0.0124	0.877	1.35	0.991	1.84	0.0932	0.181	lm.nb	Transporter Functions	NM_011990.2:1700
Map2k1-mRNA	0.16	0.084	-0.00475	0.324	1.12	0.997	1.25	0.0935	0.181	loglinear	Adhesion, Cell Cycle, Innate, Senescence, Transporter Functions	NM_008927.3:1695
Ada-mRNA	-0.188	0.0993	-0.383	0.00637	0.878	0.767	1	0.0946	0.182	loglinear	Adhesion, B-Cell Functions, T-Cell Functions	NM_007398.3:795
Fap-mRNA	-0.771	0.409	-1.57	0.0305	0.586	0.336	1.02	0.0961	0.184	lm.nb	Cancer Progression	NM_007986.2:530
Col1a1-mRNA	-0.608	0.323	-1.24	0.0248	0.656	0.423	1.02	0.0964	0.184	lm.nb	Cancer Progression, Transporter Functions	NM_007742.3:215
Ccl27a-mRNA	-0.323	0.174	-0.664	0.0171	0.799	0.631	1.01	0.0997	0.19	lm.nb	Cytokines & Receptors	NM_001048179.1:265
Il15-mRNA	-0.321	0.173	-0.659	0.0178	0.801	0.633	1.01	0.1	0.191	lm.nb	Cytokines & Receptors, Interleukins, NK Cell Functions, T-Cell Functions	NM_008357.2:854
Btk-mRNA	0.427	0.231	-0.0255	0.879	1.34	0.982	1.84	0.102	0.192	lm.nb	Apoptosis, Innate	NM_013482.2:2255
Smpd3-mRNA	-0.527	0.285	-1.08	0.0317	0.694	0.471	1.02	0.102	0.192	lm.nb	Cell Cycle	NM_021491.3:1578
Yy1-mRNA	0.164	0.0887	-0.0103	0.338	1.12	0.993	1.26	0.102	0.193	loglinear	T-Cell Functions	NM_009537.3:760
Sh2d1b1-mRNA	0.403	0.219	-0.0257	0.831	1.32	0.982	1.78	0.103	0.193	lm.nb	Interferon, NK Cell Functions	NM_012009.4:973
C1ra-mRNA	0.44	0.24	-0.0295	0.91	1.36	0.98	1.88	0.104	0.194	lm.nb	Complement Pathway, Innate	NM_023143.3:1923
C1qb-mRNA	0.561	0.308	-0.0431	1.17	1.48	0.971	2.24	0.106	0.198	lm.nb	Complement Pathway, Innate	NM_009777.2:865
Itgam-mRNA	0.471	0.259	-0.0373	0.979	1.39	0.974	1.97	0.107	0.199	lm.nb	Adaptive, CD molecules, Innate, Leukocyte Functions, T-Cell Functions, Transporter Functions	NM_008401.2:155
Tnfrsf12a-mRNA	-0.354	0.195	-0.737	0.0284	0.782	0.6	1.02	0.107	0.199	lm.nb	Adhesion, Apoptosis, CD molecules, TNF Superfamily	NM_001161746.1:517
Erbb2-mRNA	-0.404	0.223	-0.842	0.0334	0.756	0.558	1.02	0.108	0.199	lm.nb	Cancer Progression, Cytokines & Receptors	NM_001003817.1:1395
Ccl22-mRNA	-0.49	0.272	-1.02	0.0429	0.712	0.492	1.03	0.109	0.201	lm.nb	Chemokines & Receptors, Cytokines & Receptors, Humoral, Inflammation	NM_009137.2:1096
Il1rl1-mRNA	0.319	0.179	-0.0309	0.67	1.25	0.979	1.59	0.112	0.205	lm.nb	Chemokines & Receptors, Cytokines & Receptors, Inflammation, Innate, Interleukins, Macrophage Functions, Transporter Functions	NM_001025602.2:815
Cmpk2-mRNA	0.597	0.335	-0.0595	1.25	1.51	0.96	2.38	0.113	0.206	lm.nb	Basic Cell Functions	NM_020557.4:1600
Ncam1-mRNA	-0.538	0.303	-1.13	0.055	0.689	0.456	1.04	0.113	0.207	lm.nb	Adhesion, CD molecules, NK Cell Functions	NM_001113204.1:740
Il23a-mRNA	-0.559	0.316	-1.18	0.0597	0.679	0.442	1.04	0.115	0.209	lm.nb	Adaptive, Cytokines & Receptors, Innate, Interleukins, Macrophage Functions, NK Cell Functions, T-Cell Functions	NM_031252.1:360
Map4k2-mRNA	0.356	0.204	-0.0432	0.756	1.28	0.971	1.69	0.119	0.215	lm.nb	Innate	NM_009006.2:666
Nod2-mRNA	0.413	0.238	-0.0536	0.879	1.33	0.964	1.84	0.121	0.219	lm.nb	Adaptive, Antigen Processing, Cytokines & Receptors, Humoral, Innate, Interleukins, Microglial Functions	NM_145857.2:1086
Ifitm2-mRNA	-0.177	0.102	-0.377	0.0232	0.885	0.77	1.02	0.121	0.219	lm.nb	Innate, Interferon	NM_030694.1:87
Il6-mRNA	-0.681	0.393	-1.45	0.0904	0.624	0.366	1.06	0.122	0.219	lm.nb	Adaptive, B-Cell Functions, Chemokines & Receptors, Cytokines & Receptors, Humoral, Inflammation, Interleukins, Pathogen Response, T-Cell Functions	NM_031168.1:40
Creb1-mRNA	0.158	0.0914	-0.021	0.337	1.12	0.986	1.26	0.122	0.219	loglinear	Innate	NM_001037726.1:2734
Itga6-mRNA	-0.39	0.227	-0.834	0.0548	0.763	0.561	1.04	0.124	0.222	lm.nb	Adhesion, Apoptosis, CD molecules, Leukocyte Functions	NM_008397.3:910
Mapk8-mRNA	-0.346	0.202	-0.742	0.0493	0.787	0.598	1.03	0.125	0.222	lm.nb	Adaptive, Apoptosis, Innate, T-Cell Functions	NM_016700.3:970
Mapk11-mRNA	-0.279	0.162	-0.597	0.0397	0.824	0.661	1.03	0.125	0.222	lm.nb	Basic Cell Functions, Innate	NM_011161.5:396
Cxcr4-mRNA	0.521	0.305	-0.0774	1.12	1.43	0.948	2.17	0.126	0.224	lm.nb	CD molecules, Chemokines & Receptors, Cytokines & Receptors, Dendritic Cell Functions, Inflammation, T-Cell Functions, Transporter Functions	NM_009911.3:704
Ilf3-mRNA	0.232	0.136	-0.0349	0.5	1.17	0.976	1.41	0.127	0.225	lm.nb	Chemokines & Receptors	NM_010561.2:1902
Fcgr3-mRNA	0.515	0.303	-0.0794	1.11	1.43	0.946	2.16	0.128	0.226	lm.nb	Antigen Processing, CD molecules, MHC, Transporter Functions	NM_010188.5:1175
Itgb1-mRNA	-0.273	0.161	-0.588	0.0424	0.828	0.665	1.03	0.128	0.226	lm.nb	Adhesion, CD molecules, Cell Cycle, Leukocyte Functions	NM_010578.1:1855
H2-Q10-mRNA	-0.45	0.267	-0.973	0.074	0.732	0.509	1.05	0.131	0.229	lm.nb	Adaptive, Antigen Processing, B-Cell Functions, MHC	NM_010391.4:890
Colec12-mRNA	-0.596	0.354	-1.29	0.0985	0.662	0.409	1.07	0.131	0.229	lm.nb	Innate, Transporter Functions	NM_130449.2:736
Nfkb1-mRNA	0.209	0.124	-0.0352	0.452	1.16	0.976	1.37	0.132	0.231	lm.nb	Adaptive, Cytokines & Receptors, Humoral, Inflammation, Innate, Interleukins, Senescence, T-Cell Functions	NM_008689.2:2125
Clec4a2-mRNA	0.54	0.327	-0.1	1.18	1.45	0.933	2.27	0.137	0.238	lm.nb	Innate	NM_001170332.1:923
Smad2-mRNA	-0.218	0.133	-0.478	0.0415	0.86	0.718	1.03	0.138	0.24	lm.nb	Cancer Progression	NM_010754.4:880
St6gal1-mRNA	-0.445	0.273	-0.981	0.0908	0.735	0.507	1.06	0.142	0.246	lm.nb	Basic Cell Functions, Humoral	NM_001252506.1:1564
Lyve1-mRNA	-2.04	1.26	-4.5	0.421	0.243	0.0441	1.34	0.143	0.246	lm.nb	Adhesion, Transporter Functions	NM_053247.4:150
Ctsh-mRNA	-0.126	0.0779	-0.279	0.0268	0.916	0.824	1.02	0.145	0.249	loglinear	Apoptosis, MHC, T-Cell Functions	NM_007801.2:1090
Cmah-mRNA	0.828	0.513	-0.178	1.83	1.78	0.884	3.56	0.145	0.249	lm.nb	Transporter Functions	NM_001111110.2:664
Tcf7-mRNA	-0.281	0.174	-0.623	0.0606	0.823	0.649	1.04	0.146	0.249	lm.nb	Apoptosis, Interleukins, T-Cell Functions	NM_009331.3:1810
Tlr9-mRNA	0.402	0.249	-0.0869	0.89	1.32	0.942	1.85	0.146	0.249	lm.nb	CD molecules, Chemokines & Receptors, Inflammation, Innate, Interleukins, TLR, Transporter Functions	NM_031178.2:1801
Jak3-mRNA	0.222	0.139	-0.0495	0.494	1.17	0.966	1.41	0.148	0.251	lm.nb	B-Cell Functions, Cytokines & Receptors, Innate, Interleukins, T-Cell Functions	NM_010589.5:145
Itgax-mRNA	0.31	0.194	-0.0697	0.69	1.24	0.953	1.61	0.148	0.252	lm.nb	Adhesion, CD molecules, Innate, T-Cell Functions	NM_021334.2:327
Dock9-mRNA	-0.182	0.114	-0.406	0.042	0.881	0.754	1.03	0.15	0.254	lm.nb	Basic Cell Functions	XM_976068.1:360
Isg15-mRNA	0.452	0.284	-0.105	1.01	1.37	0.93	2.01	0.151	0.254	lm.nb	Basic Cell Functions, Innate	NM_015783.1:395
Tnfsf11-mRNA	1.04	0.655	-0.247	2.32	2.05	0.843	5	0.152	0.256	lm.nb	CD molecules, Cytokines & Receptors, T-Cell Functions, TNF Superfamily , Transporter Functions	NM_011613.3:615
Irf5-mRNA	0.433	0.274	-0.103	0.97	1.35	0.931	1.96	0.152	0.256	lm.nb	Senescence	NM_012057.3:1826
Pdgfc-mRNA	-0.309	0.197	-0.695	0.0764	0.807	0.618	1.05	0.155	0.259	lm.nb	Basic Cell Functions	NM_019971.2:1165
Ccl9-mRNA	-0.797	0.51	-1.8	0.203	0.576	0.288	1.15	0.157	0.262	lm.nb	Chemokines & Receptors, Cytokines & Receptors	NM_011338.2:1125
Cfh-mRNA	-0.368	0.236	-0.831	0.0952	0.775	0.562	1.07	0.158	0.263	lm.nb	Complement Pathway, Innate	NM_009888.3:807
Runx1-mRNA	-0.176	0.113	-0.398	0.0466	0.885	0.759	1.03	0.16	0.265	lm.nb		NM_001111021.1:3055
Itga1-mRNA	-0.362	0.235	-0.823	0.0983	0.778	0.565	1.07	0.162	0.268	lm.nb	Adhesion, Apoptosis, CD molecules, T-Cell Functions	NM_001033228.3:2550
Ticam2-mRNA	0.5	0.326	-0.139	1.14	1.41	0.908	2.2	0.163	0.27	lm.nb	Cytokines & Receptors, Inflammation, Innate, Interleukins, TLR	NM_173394.2:1243
Cxcl16-mRNA	0.163	0.106	-0.0454	0.372	1.12	0.969	1.29	0.164	0.27	lm.nb	Chemokines & Receptors, Cytokines & Receptors, Innate, Interferon	NM_023158.6:679
Atg12-mRNA	-0.107	0.0698	-0.244	0.0302	0.929	0.845	1.02	0.165	0.271	loglinear	Innate, Transporter Functions	NM_026217.1:1800
Mst1r-mRNA	-0.334	0.22	-0.767	0.0976	0.793	0.588	1.07	0.168	0.274	lm.nb	CD molecules, Innate	NM_009074.1:3135
Tlr8-mRNA	0.411	0.271	-0.12	0.942	1.33	0.92	1.92	0.168	0.274	lm.nb	CD molecules, Inflammation, Innate, Interleukins, Pathogen Response, TLR	NM_133212.2:110
Cd200r1-mRNA	0.501	0.332	-0.151	1.15	1.41	0.901	2.22	0.17	0.278	lm.nb	B-Cell Functions	NM_021325.3:1090
Tnfsf4-mRNA	0.323	0.216	-0.1	0.747	1.25	0.933	1.68	0.173	0.281	lm.nb	B-Cell Functions, CD molecules, Chemokines & Receptors, Cytokines & Receptors, Inflammation, Interleukins, T-Cell Functions, TNF Superfamily	NM_009452.2:346
Fcgr2b-mRNA	0.488	0.327	-0.152	1.13	1.4	0.9	2.19	0.173	0.281	lm.nb	Antigen Processing, B-Cell Functions, CD molecules, Inflammation, Interleukins, MHC, Transporter Functions	NM_001077189.1:1225
Irf2-mRNA	0.406	0.273	-0.128	0.941	1.33	0.915	1.92	0.175	0.282	lm.nb	Adhesion	NM_008391.2:440
Ccl2-mRNA	0.323	0.217	-0.102	0.749	1.25	0.931	1.68	0.175	0.282	lm.nb	Chemokines & Receptors, Cytokines & Receptors, Humoral, Inflammation, Innate, Interleukins, Macrophage Functions, NK Cell Functions, Pathogen Response, T-Cell Functions	NM_011333.3:415
Cd33-mRNA	-0.38	0.257	-0.883	0.123	0.768	0.542	1.09	0.176	0.284	lm.nb	Adhesion, CD molecules	NM_001111058.1:405
C5ar1-mRNA	0.402	0.275	-0.137	0.94	1.32	0.91	1.92	0.182	0.292	lm.nb	Chemokines & Receptors, Complement Pathway, Humoral	NM_007577.3:595
Tollip-mRNA	-0.0894	0.0614	-0.21	0.0309	0.94	0.865	1.02	0.183	0.294	loglinear	Inflammation, Innate, Interleukins	NM_023764.3:260
Mef2c-mRNA	-0.267	0.183	-0.626	0.0927	0.831	0.648	1.07	0.184	0.294	lm.nb	Apoptosis, B-Cell Functions, Humoral	NM_001170537.1:4341
Alcam-mRNA	-0.304	0.209	-0.714	0.106	0.81	0.61	1.08	0.185	0.294	lm.nb	Adhesion, CD molecules	NM_009655.1:2605
App-mRNA	-0.168	0.116	-0.394	0.059	0.89	0.761	1.04	0.185	0.294	lm.nb	Apoptosis, Cell Cycle, Innate, Transporter Functions	NM_007471.2:511
Pparg-mRNA	-0.265	0.184	-0.625	0.095	0.832	0.648	1.07	0.187	0.296	lm.nb	Cytokines & Receptors, Inflammation, Innate, Macrophage Functions, Transporter Functions	NM_011146.1:1060
Casp8-mRNA	0.117	0.0828	-0.045	0.28	1.08	0.969	1.21	0.194	0.307	loglinear	Apoptosis, Cancer Progression, Innate, Macrophage Functions	NM_009812.2:1463
Jun-mRNA	0.263	0.186	-0.102	0.627	1.2	0.932	1.54	0.195	0.308	lm.nb	Apoptosis, Pathogen Response	NM_010591.2:2212
Syk-mRNA	0.447	0.317	-0.174	1.07	1.36	0.886	2.1	0.196	0.308	lm.nb	B-Cell Functions, Innate, Interleukins, Leukocyte Functions, Macrophage Functions, T-Cell Functions, Transporter Functions	NM_001198977.1:2064
Cspg4-mRNA	-0.573	0.407	-1.37	0.225	0.672	0.387	1.17	0.197	0.309	lm.nb	Cancer Progression, Inflammation	NM_139001.2:1530
Card9-mRNA	0.411	0.294	-0.165	0.987	1.33	0.892	1.98	0.2	0.313	lm.nb	Innate, Interleukins	NM_001037747.1:210
Ubc-mRNA	0.129	0.0926	-0.0527	0.31	1.09	0.964	1.24	0.202	0.315	loglinear	Basic Cell Functions, Innate	NM_019639.4:2193
Il1r1-mRNA	-0.345	0.251	-0.838	0.147	0.787	0.559	1.11	0.207	0.322	lm.nb	Adaptive, CD molecules, Cytokines & Receptors, Inflammation, Innate, Interleukins, T-Cell Functions	NM_001123382.1:820
Gbp2b-mRNA	0.905	0.663	-0.394	2.2	1.87	0.761	4.61	0.209	0.325	lm.nb	Basic Cell Functions	NM_010259.2:1808
Prkce-mRNA	0.156	0.114	-0.0681	0.379	1.11	0.954	1.3	0.21	0.325	loglinear	Cell Cycle, Cytokines & Receptors, Macrophage Functions, TLR, Transporter Functions	NM_011104.2:1510
Cklf-mRNA	-0.196	0.145	-0.48	0.0888	0.873	0.717	1.06	0.214	0.331	lm.nb	Adaptive, Chemokines & Receptors, Cytokines & Receptors, Inflammation, Leukocyte Functions, Macrophage Functions	NM_029295.2:54
Tnf-mRNA	0.313	0.232	-0.142	0.768	1.24	0.906	1.7	0.215	0.331	lm.nb	Adaptive, Chemokines & Receptors, Cytokines & Receptors, Humoral, Inflammation, Pathogen Response, T-Cell Functions, TNF Superfamily , Transporter Functions	NM_013693.1:1135
Nup107-mRNA	0.204	0.152	-0.0939	0.502	1.15	0.937	1.42	0.216	0.332	lm.nb	Transporter Functions	NM_134010.2:200
C1qa-mRNA	0.415	0.31	-0.192	1.02	1.33	0.875	2.03	0.217	0.333	lm.nb	Complement Pathway, Innate	NM_007572.2:566
Il34-mRNA	-0.241	0.181	-0.597	0.114	0.846	0.661	1.08	0.22	0.336	lm.nb	Cytokines & Receptors, Inflammation, Innate, Macrophage Functions	NM_001135100.1:848
Myd88-mRNA	0.258	0.195	-0.123	0.639	1.2	0.918	1.56	0.221	0.338	lm.nb	Chemokines & Receptors, Cytokines & Receptors, Inflammation, Innate, Interleukins, TLR, Transporter Functions	NM_010851.2:1595
Il5ra-mRNA	-0.567	0.43	-1.41	0.275	0.675	0.376	1.21	0.224	0.34	lm.nb	CD molecules, Cytokines & Receptors, Inflammation, Interleukins	NM_008370.2:2290
Icosl-mRNA	0.182	0.139	-0.0912	0.456	1.13	0.939	1.37	0.228	0.345	lm.nb	B-Cell Functions, CD molecules, Interleukins, T-Cell Functions	NM_015790.3:349
Ly86-mRNA	0.408	0.312	-0.204	1.02	1.33	0.868	2.03	0.228	0.345	lm.nb	Humoral, Inflammation, Innate, Pathogen Response	NM_010745.2:725
Csf3r-mRNA	0.353	0.272	-0.18	0.886	1.28	0.883	1.85	0.23	0.347	lm.nb	Adhesion, CD molecules, Cytokines & Receptors	NM_001252651.1:1294
Bcl2-mRNA	-0.274	0.211	-0.688	0.14	0.827	0.621	1.1	0.231	0.348	lm.nb	B-Cell Functions, Innate, T-Cell Functions	NM_009741.3:1844
Ccl25-mRNA	-0.357	0.275	-0.896	0.183	0.781	0.537	1.14	0.231	0.348	lm.nb	Adaptive, Chemokines & Receptors, Cytokines & Receptors, Inflammation, Leukocyte Functions	NM_009138.3:316
Nfkb2-mRNA	0.122	0.0945	-0.0631	0.307	1.09	0.957	1.24	0.232	0.348	loglinear	Innate	NM_019408.2:1150
Sigirr-mRNA	0.129	0.101	-0.0678	0.326	1.09	0.954	1.25	0.234	0.35	lm.nb	Chemokines & Receptors, Cytokines & Receptors, Innate	NM_023059.3:800
Psmd7-mRNA	-0.135	0.105	-0.341	0.0711	0.911	0.79	1.05	0.235	0.35	lm.nb	CD molecules	NM_010817.2:1424
Itch-mRNA	0.128	0.0996	-0.0674	0.323	1.09	0.954	1.25	0.235	0.35	loglinear	Chemokines & Receptors, Innate, T-Cell Functions	NM_008395.2:575
Klra2-mRNA	0.245	0.191	-0.129	0.619	1.18	0.914	1.54	0.236	0.35	lm.nb	NK Cell Functions	NM_001170851.1:420
Ccr7-mRNA	0.422	0.33	-0.224	1.07	1.34	0.856	2.1	0.237	0.351	lm.nb	Adaptive, Antigen Processing, CD molecules, Chemokines & Receptors, Humoral, Inflammation, Interferon, Interleukins, Leukocyte Functions, Macrophage Functions, T-Cell Functions	NM_007719.2:755
Itgae-mRNA	0.48	0.381	-0.266	1.23	1.39	0.832	2.34	0.243	0.359	lm.nb	Adhesion, CD molecules	NM_008399.1:775
Nfatc1-mRNA	0.129	0.103	-0.0721	0.33	1.09	0.951	1.26	0.244	0.359	loglinear	Cell Cycle, T-Cell Functions, Transporter Functions	NM_016791.4:1570
Tgfb3-mRNA	-0.304	0.242	-0.778	0.17	0.81	0.583	1.12	0.244	0.359	lm.nb	Apoptosis, T-Cell Functions	NM_009368.2:2410
Prkcd-mRNA	-0.129	0.103	-0.33	0.0726	0.915	0.796	1.05	0.246	0.36	loglinear	Apoptosis, B-Cell Functions, Senescence, Transporter Functions	NM_011103.2:1265
Cd36-mRNA	0.333	0.266	-0.188	0.855	1.26	0.878	1.81	0.246	0.36	lm.nb	Cancer Progression, CD molecules, Innate, Transporter Functions	NM_007643.3:1520
Lcn2-mRNA	-0.399	0.32	-1.03	0.228	0.759	0.491	1.17	0.248	0.362	lm.nb	Apoptosis, Innate, Transporter Functions	NM_008491.1:190
Arg2-mRNA	0.396	0.32	-0.231	1.02	1.32	0.852	2.03	0.251	0.365	lm.nb	Basic Cell Functions	NM_009705.2:249
Akt3-mRNA	0.19	0.155	-0.114	0.495	1.14	0.924	1.41	0.255	0.371	lm.nb	Cancer Progression, Transporter Functions	NM_011785.3:2494
Socs3-mRNA	-0.199	0.163	-0.518	0.12	0.871	0.698	1.09	0.257	0.373	lm.nb	T-Cell Functions	NM_007707.2:585
Vegfa-mRNA	0.27	0.223	-0.166	0.707	1.21	0.891	1.63	0.26	0.376	lm.nb	Apoptosis, Cytokines & Receptors, Macrophage Functions, T-Cell Functions	NM_001025250.3:3015
Serpinb2-mRNA	-0.747	0.627	-1.98	0.482	0.596	0.254	1.4	0.268	0.387	lm.nb	Senescence	NM_001174170.1:715
Abl1-mRNA	-0.253	0.213	-0.67	0.164	0.839	0.628	1.12	0.269	0.387	lm.nb	Apoptosis, Cell Cycle, Innate, Senescence	NM_009594.4:1378
Lamp1-mRNA	-0.129	0.109	-0.341	0.0841	0.915	0.789	1.06	0.27	0.387	lm.nb	CD molecules, Transporter Functions	NM_010684.2:2080
Cfd-mRNA	0.392	0.331	-0.256	1.04	1.31	0.837	2.06	0.27	0.387	lm.nb	Complement Pathway, Innate	NM_013459.1:526
Rela-mRNA	-0.0695	0.0594	-0.186	0.047	0.953	0.879	1.03	0.276	0.395	loglinear	Innate, Interleukins, Pathogen Response	NM_009045.4:645
Thbs1-mRNA	-0.136	0.117	-0.365	0.0931	0.91	0.776	1.07	0.278	0.397	lm.nb	Adaptive, Cell Cycle, Inflammation, Macrophage Functions	NM_011580.3:702
Irak3-mRNA	0.439	0.379	-0.304	1.18	1.36	0.81	2.27	0.28	0.398	lm.nb	Cytokines & Receptors, Innate, Interleukins	NM_028679.3:2608
Clec4n-mRNA	0.321	0.277	-0.222	0.864	1.25	0.857	1.82	0.28	0.398	lm.nb	Cytokines & Receptors, Innate	NM_001190320.1:441
C1qbp-mRNA	-0.14	0.121	-0.378	0.0982	0.908	0.77	1.07	0.283	0.401	lm.nb	Adaptive, CD molecules, Complement Pathway, Inflammation	NM_007573.2:630
Elk1-mRNA	-0.421	0.366	-1.14	0.297	0.747	0.454	1.23	0.284	0.401	lm.nb	Innate	NM_007922.4:3070
Tnfrsf10b-mRNA	-0.336	0.294	-0.912	0.24	0.792	0.531	1.18	0.285	0.403	lm.nb	Apoptosis, CD molecules, TNF Superfamily	NM_020275.3:1625
Tank-mRNA	0.164	0.146	-0.121	0.45	1.12	0.92	1.37	0.292	0.411	lm.nb	Basic Cell Functions, Innate	NM_011529.1:491
Tfeb-mRNA	-0.114	0.102	-0.314	0.0866	0.924	0.804	1.06	0.298	0.418	loglinear	Humoral	NM_001161723.1:534
Irak2-mRNA	0.191	0.173	-0.148	0.531	1.14	0.903	1.44	0.301	0.422	lm.nb	Cytokines & Receptors, Innate, Interleukins, TLR	NM_001113553.1:485
Pla2g6-mRNA	-0.224	0.206	-0.627	0.179	0.856	0.648	1.13	0.308	0.43	lm.nb	Basic Cell Functions	NM_001199023.1:768
Cxcl2-mRNA	0.288	0.265	-0.231	0.808	1.22	0.852	1.75	0.308	0.43	lm.nb	Adaptive, Chemokines & Receptors, Cytokines & Receptors, Inflammation, Innate, Leukocyte Functions	NM_009140.2:765
Nfatc4-mRNA	-0.198	0.183	-0.557	0.161	0.872	0.68	1.12	0.311	0.433	lm.nb	Adaptive, Inflammation	NM_023699.3:2205
Mapk14-mRNA	-0.106	0.0983	-0.299	0.0865	0.929	0.813	1.06	0.312	0.433	loglinear	Innate, Senescence, Transporter Functions	NM_001168513.1:114
Bcl6-mRNA	0.15	0.139	-0.123	0.423	1.11	0.918	1.34	0.313	0.434	lm.nb	B-Cell Functions, Inflammation, T-Cell Functions	NM_009744.3:185
Map3k1-mRNA	-0.157	0.147	-0.445	0.131	0.897	0.735	1.1	0.317	0.438	lm.nb	Apoptosis, Innate	NM_011945.2:1640
Lamp2-mRNA	-0.115	0.108	-0.326	0.0968	0.924	0.798	1.07	0.319	0.44	lm.nb	CD molecules	NM_001017959.1:908
Ccl11-mRNA	-0.613	0.582	-1.75	0.528	0.654	0.297	1.44	0.323	0.444	lm.nb	Adaptive, Cancer Progression, Chemokines & Receptors, Cytokines & Receptors, Inflammation, T-Cell Functions	NM_011330.3:430
Icam4-mRNA	-0.235	0.223	-0.673	0.203	0.85	0.627	1.15	0.323	0.444	lm.nb	Adhesion, CD molecules	NM_023892.2:540
Tmed1-mRNA	-0.245	0.233	-0.702	0.212	0.844	0.615	1.16	0.324	0.444	lm.nb	T-Cell Functions, Transporter Functions	NM_010744.3:104
Trp53-mRNA	-0.16	0.158	-0.471	0.15	0.895	0.722	1.11	0.341	0.466	lm.nb	Apoptosis, Cell Cycle, Senescence, T-Cell Functions	NM_011640.1:1835
Ltf-mRNA	-0.576	0.571	-1.7	0.544	0.671	0.309	1.46	0.343	0.468	lm.nb	Humoral, Transporter Functions	NM_008522.3:2545
Syt17-mRNA	-0.261	0.26	-0.771	0.248	0.834	0.586	1.19	0.344	0.469	lm.nb	Transporter Functions	NM_138649.1:1390
Oasl1-mRNA	0.174	0.174	-0.168	0.516	1.13	0.89	1.43	0.347	0.471	lm.nb	Basic Cell Functions	NM_145209.3:626
Cd9-mRNA	-0.0956	0.0967	-0.285	0.094	0.936	0.821	1.07	0.352	0.477	lm.nb	Adhesion, CD molecules	NM_007657.3:620
Ccl21a-mRNA	0.553	0.56	-0.544	1.65	1.47	0.686	3.14	0.352	0.477	lm.nb	Chemokines & Receptors	NM_011124.4:170
Cdh1-mRNA	-0.109	0.111	-0.327	0.109	0.927	0.797	1.08	0.357	0.482	lm.nb	Cancer Progression, CD molecules	NM_009864.2:1610
Bax-mRNA	0.101	0.104	-0.103	0.304	1.07	0.931	1.23	0.36	0.485	loglinear	Apoptosis, Transporter Functions	NM_007527.3:735
Ccl20-mRNA	-0.275	0.285	-0.833	0.283	0.827	0.561	1.22	0.363	0.487	lm.nb	Chemokines & Receptors, Cytokines & Receptors, Inflammation	NM_016960.1:120
Tgfbr1-mRNA	-0.136	0.142	-0.414	0.143	0.91	0.75	1.1	0.367	0.492	lm.nb	Apoptosis, Cancer Progression	NM_009370.2:4425
Cxcl14-mRNA	-0.246	0.257	-0.75	0.259	0.843	0.595	1.2	0.368	0.492	lm.nb	Adaptive, Chemokines & Receptors, Cytokines & Receptors, Inflammation	XM_006517307.1:446
Ltbr-mRNA	0.12	0.126	-0.128	0.368	1.09	0.915	1.29	0.369	0.493	lm.nb	Apoptosis, TNF Superfamily	NM_010736.3:1962
Il1r2-mRNA	0.329	0.349	-0.355	1.01	1.26	0.782	2.02	0.373	0.497	lm.nb	B-Cell Functions, CD molecules, Cytokines & Receptors, Interleukins	NM_010555.4:458
Cxcl12-mRNA	0.312	0.331	-0.337	0.96	1.24	0.792	1.95	0.374	0.497	lm.nb	Chemokines & Receptors, Cytokines & Receptors, Leukocyte Functions, T-Cell Functions, Transporter Functions	NM_021704.3:259
Anp32b-mRNA	0.0753	0.0801	-0.0817	0.232	1.05	0.945	1.17	0.375	0.497	loglinear	Cell Cycle	NM_130889.2:480
Ccl6-mRNA	-0.416	0.444	-1.29	0.455	0.75	0.41	1.37	0.376	0.498	lm.nb	Chemokines & Receptors, Cytokines & Receptors	NM_009139.2:825
Psmb7-mRNA	-0.114	0.123	-0.355	0.127	0.924	0.782	1.09	0.382	0.504	lm.nb	Basic Cell Functions	NM_011187.1:184
Ltk-mRNA	0.29	0.315	-0.327	0.906	1.22	0.797	1.87	0.384	0.506	lm.nb	Apoptosis	NM_008523.2:788
Kdr-mRNA	0.162	0.179	-0.189	0.513	1.12	0.877	1.43	0.392	0.515	lm.nb	Adhesion, Apoptosis, Cancer Progression	NM_010612.2:995
Cd163-mRNA	-0.89	0.987	-2.83	1.04	0.54	0.141	2.06	0.394	0.516	lm.nb	Cancer Progression, CD molecules, Inflammation	NM_053094.2:3225
C6-mRNA	-0.31	0.346	-0.988	0.367	0.806	0.504	1.29	0.395	0.518	lm.nb	Apoptosis, Complement Pathway, Innate	NM_016704.2:170
C1s1-mRNA	0.322	0.36	-0.382	1.03	1.25	0.767	2.04	0.396	0.518	lm.nb	Complement Pathway, Innate	NM_144938.2:2490
Icam1-mRNA	0.178	0.199	-0.213	0.568	1.13	0.863	1.48	0.399	0.52	lm.nb	Adaptive, Antigen Processing, CD molecules, Leukocyte Functions, T-Cell Functions, Transporter Functions	NM_010493.2:2195
Dusp6-mRNA	0.109	0.123	-0.132	0.351	1.08	0.913	1.28	0.4	0.52	lm.nb	Apoptosis, Innate	NM_026268.2:1648
Psen1-mRNA	0.129	0.146	-0.156	0.415	1.09	0.897	1.33	0.4	0.52	lm.nb	Apoptosis, Leukocyte Functions, T-Cell Functions, Transporter Functions	NM_008943.2:2770
Itga2-mRNA	-0.221	0.252	-0.715	0.273	0.858	0.609	1.21	0.407	0.527	lm.nb	Adhesion, B-Cell Functions, CD molecules, Leukocyte Functions	NM_008396.2:1860
Xcr1-mRNA	0.23	0.263	-0.286	0.745	1.17	0.82	1.68	0.408	0.528	loglinear	Adaptive, Chemokines & Receptors, Cytokines & Receptors, Inflammation	NM_011798.4:350
Masp1-mRNA	0.193	0.223	-0.244	0.629	1.14	0.844	1.55	0.413	0.532	lm.nb	Complement Pathway, Innate	NM_008555.2:210
Pvrl2-mRNA	-0.122	0.142	-0.401	0.156	0.919	0.757	1.11	0.415	0.535	lm.nb	Adhesion, NK Cell Functions, T-Cell Functions	NM_001159724.1:984
Nfatc2-mRNA	-0.183	0.213	-0.601	0.236	0.881	0.659	1.18	0.417	0.535	lm.nb	Cytokines & Receptors, T-Cell Functions	NM_001037177.1:1559
Siglec1-mRNA	-0.417	0.488	-1.37	0.539	0.749	0.386	1.45	0.417	0.535	lm.nb	Adhesion, CD molecules, Transporter Functions	NM_011426.3:4550
Smad3-mRNA	-0.126	0.148	-0.416	0.164	0.916	0.75	1.12	0.418	0.535	lm.nb	Cancer Progression	NM_016769.3:1845
Plaur-mRNA	0.119	0.141	-0.158	0.396	1.09	0.896	1.32	0.425	0.543	lm.nb	Apoptosis, CD molecules	NM_011113.3:1085
Tlr4-mRNA	0.162	0.194	-0.218	0.542	1.12	0.86	1.46	0.427	0.545	lm.nb	Adaptive, CD molecules, Chemokines & Receptors, Inflammation, Innate, Interleukins, Pathogen Response, T-Cell Functions, TLR	NM_021297.2:2510
Tlr3-mRNA	0.163	0.199	-0.227	0.553	1.12	0.855	1.47	0.436	0.554	lm.nb	CD molecules, Chemokines & Receptors, Inflammation, Innate, Interleukins, Pathogen Response, TLR, Transporter Functions	NM_126166.2:1165
Eng-mRNA	-0.0945	0.115	-0.321	0.132	0.937	0.801	1.1	0.437	0.555	lm.nb	CD molecules, Macrophage Functions	NM_001146350.1:574
Cd97-mRNA	-0.111	0.138	-0.382	0.16	0.926	0.767	1.12	0.445	0.561	lm.nb	Adaptive, Adhesion, CD molecules, Inflammation, Innate	NM_011925.1:1975
Lyn-mRNA	0.164	0.204	-0.237	0.565	1.12	0.849	1.48	0.445	0.561	lm.nb	B-Cell Functions, Cytokines & Receptors, Dendritic Cell Functions, Inflammation, Innate, Transporter Functions	NM_010747.1:1725
Ptgs2-mRNA	-0.105	0.131	-0.362	0.152	0.93	0.778	1.11	0.446	0.561	lm.nb	Apoptosis, Inflammation, Pathogen Response	NM_011198.3:675
Tgfb1-mRNA	0.0817	0.102	-0.118	0.281	1.06	0.922	1.22	0.446	0.561	loglinear	B-Cell Functions, Cell Cycle, Chemokines & Receptors, Cytokines & Receptors, Dendritic Cell Functions, Inflammation, Senescence, T-Cell Functions	NM_011577.1:1470
Clec5a-mRNA	0.262	0.342	-0.408	0.933	1.2	0.754	1.91	0.465	0.584	lm.nb	Apoptosis, Cytokines & Receptors, Innate	NM_001038604.1:605
Ythdf2-mRNA	-0.0985	0.13	-0.353	0.156	0.934	0.783	1.11	0.469	0.589	lm.nb	Basic Cell Functions, Humoral	NM_145393.4:750
Ripk2-mRNA	0.218	0.293	-0.355	0.792	1.16	0.782	1.73	0.477	0.596	lm.nb	Inflammation, Innate, Pathogen Response, T-Cell Functions	NM_138952.3:830
Mapk1-mRNA	0.0839	0.113	-0.137	0.304	1.06	0.91	1.23	0.477	0.596	lm.nb	Apoptosis, B-Cell Functions, Innate, T-Cell Functions	NM_011949.3:2640
Cd276-mRNA	-0.139	0.187	-0.507	0.228	0.908	0.704	1.17	0.479	0.597	lm.nb	CD molecules, Inflammation, Interleukins, T-Cell Functions	NM_133983.4:1278
Pin1-mRNA	0.301	0.417	-0.515	1.12	1.23	0.7	2.17	0.49	0.61	lm.nb	Cell Cycle, Cytokines & Receptors, Innate	NM_023371.3:2480
Litaf-mRNA	0.132	0.186	-0.232	0.497	1.1	0.851	1.41	0.497	0.617	lm.nb	Apoptosis	NM_019980.1:1100
Igf1r-mRNA	-0.119	0.168	-0.449	0.21	0.921	0.733	1.16	0.498	0.617	lm.nb	CD molecules, Cytokines & Receptors, Senescence	NM_010513.2:3390
Lyz2-mRNA	-0.219	0.31	-0.826	0.388	0.859	0.564	1.31	0.5	0.617	lm.nb	Transporter Functions	NM_017372.3:98
Gtf3c1-mRNA	-0.0928	0.132	-0.351	0.165	0.938	0.784	1.12	0.501	0.617	lm.nb		NM_207239.1:4586
Tab1-mRNA	-0.145	0.205	-0.547	0.258	0.905	0.684	1.2	0.501	0.617	lm.nb	Basic Cell Functions, Innate	NM_025609.2:570
Creb5-mRNA	0.16	0.228	-0.288	0.607	1.12	0.819	1.52	0.504	0.62	lm.nb	Adaptive, Inflammation	NM_172728.2:2415
Atf1-mRNA	0.0498	0.0718	-0.091	0.19	1.04	0.939	1.14	0.508	0.623	loglinear	Innate	NM_007497.3:1216
Cxcl9-mRNA	0.199	0.289	-0.369	0.766	1.15	0.775	1.7	0.512	0.626	lm.nb	Adaptive, Chemokines & Receptors, Cytokines & Receptors, Inflammation, Innate	NM_008599.2:40
Jam3-mRNA	-0.545	0.812	-2.14	1.05	0.685	0.228	2.06	0.521	0.636	lm.nb	Adaptive, Adhesion, Inflammation, Leukocyte Functions	NM_023277.4:145
Cfb-mRNA	0.134	0.202	-0.261	0.529	1.1	0.834	1.44	0.525	0.639	lm.nb	Complement Pathway, Innate	NM_008198.2:1685
Raet1c-mRNA	-0.118	0.179	-0.468	0.233	0.922	0.723	1.18	0.529	0.644	lm.nb	Basic Cell Functions	NM_009018.1:548
Hras-mRNA	0.227	0.347	-0.453	0.908	1.17	0.731	1.88	0.531	0.644	lm.nb	Senescence	NM_008284.2:1890
Psma2-mRNA	0.0517	0.079	-0.103	0.207	1.04	0.931	1.15	0.531	0.644	loglinear	Cancer Progression	NM_008944.2:136
Ppbp-mRNA	-0.345	0.539	-1.4	0.712	0.787	0.378	1.64	0.54	0.653	lm.nb	Chemokines & Receptors	NM_023785.2:225
Fcer1a-mRNA	0.183	0.292	-0.39	0.756	1.14	0.763	1.69	0.548	0.662	lm.nb	Adaptive, Inflammation, Interleukins, Macrophage Functions	NM_010184.1:114
Snai1-mRNA	-0.233	0.375	-0.967	0.502	0.851	0.511	1.42	0.552	0.665	lm.nb	Cancer Progression	NM_011427.2:910
Map3k5-mRNA	-0.056	0.093	-0.238	0.126	0.962	0.848	1.09	0.564	0.678	loglinear	Apoptosis, Innate	NM_008580.4:640
Ikbkg-mRNA	-0.0979	0.164	-0.42	0.224	0.934	0.748	1.17	0.567	0.681	lm.nb	B-Cell Functions, Innate	NM_178590.2:525
Ccl12-mRNA	0.138	0.232	-0.316	0.591	1.1	0.803	1.51	0.569	0.682	lm.nb	Adaptive, Chemokines & Receptors, Cytokines & Receptors, Humoral, Inflammation	NM_011331.2:56
Ceacam1-mRNA	-0.172	0.294	-0.749	0.405	0.888	0.595	1.32	0.576	0.688	lm.nb	Cancer Progression, CD molecules	NM_001039185.1:294
Mill2-mRNA	-0.171	0.294	-0.748	0.406	0.888	0.595	1.33	0.578	0.689	lm.nb	NK Cell Functions, T-Cell Functions	NM_153760.2:22
Cx3cl1-mRNA	-0.133	0.232	-0.588	0.322	0.912	0.665	1.25	0.582	0.693	lm.nb	Chemokines & Receptors, Cytokines & Receptors, Macrophage Functions	NM_009142.3:125
Tnfrsf11a-mRNA	-0.0769	0.135	-0.341	0.187	0.948	0.789	1.14	0.584	0.694	lm.nb	Adaptive, CD molecules, Cytokines & Receptors, Interleukins, TNF Superfamily	NM_009399.3:692
Lif-mRNA	0.134	0.239	-0.335	0.603	1.1	0.793	1.52	0.59	0.7	lm.nb	Cytokines & Receptors	NM_008501.2:3435
Nt5e-mRNA	-0.0825	0.147	-0.372	0.207	0.944	0.773	1.15	0.591	0.7	lm.nb	B-Cell Functions, CD molecules, Inflammation	NM_011851.3:1600
Map2k4-mRNA	-0.0614	0.113	-0.282	0.159	0.958	0.822	1.12	0.6	0.709	lm.nb	Apoptosis, Innate	NM_009157.4:1335
S100a8-mRNA	0.173	0.321	-0.455	0.801	1.13	0.729	1.74	0.604	0.713	lm.nb	Adaptive, Basic Cell Functions, Inflammation	NM_013650.2:227
Fos-mRNA	-0.156	0.293	-0.731	0.419	0.897	0.602	1.34	0.609	0.717	lm.nb	Inflammation, Innate, Pathogen Response	NM_010234.2:1330
Pdgfrb-mRNA	-0.207	0.406	-1	0.588	0.866	0.499	1.5	0.623	0.732	lm.nb	CD molecules	NM_008809.1:1185
Klra17-mRNA	0.15	0.301	-0.441	0.741	1.11	0.737	1.67	0.631	0.74	lm.nb	NK Cell Functions	NM_133203.4:58
Emr1-mRNA	0.148	0.3	-0.439	0.735	1.11	0.738	1.66	0.634	0.742	lm.nb	Basic Cell Functions	NM_010130.1:995
Ms4a1-mRNA	-0.117	0.238	-0.583	0.349	0.922	0.667	1.27	0.636	0.743	loglinear	B-Cell Functions, CD molecules, Humoral	NM_007641.5:166
Zfp13-mRNA	0.102	0.21	-0.309	0.513	1.07	0.807	1.43	0.64	0.745	lm.nb	Basic Cell Functions	NM_011747.2:419
Bcl10-mRNA	-0.0518	0.107	-0.261	0.157	0.965	0.835	1.12	0.64	0.745	loglinear	B-Cell Functions, Innate, Interleukins, T-Cell Functions	NM_009740.1:1168
Irak4-mRNA	0.0295	0.0614	-0.0909	0.15	1.02	0.939	1.11	0.644	0.748	loglinear	Cytokines & Receptors, Innate, Interleukins	NM_029926.5:250
Cd44-mRNA	-0.0674	0.146	-0.354	0.219	0.954	0.783	1.16	0.657	0.762	loglinear	Cancer Progression, Cytokines & Receptors, Transporter Functions	NM_009851.2:112
Traf2-mRNA	0.0521	0.114	-0.171	0.275	1.04	0.888	1.21	0.659	0.763	lm.nb	Apoptosis, Cytokines & Receptors, Innate, Interleukins, T-Cell Functions	NM_009422.2:1334
Hif1a-mRNA	0.0743	0.164	-0.246	0.395	1.05	0.843	1.31	0.662	0.764	lm.nb	Apoptosis, Cancer Progression	NM_010431.2:1294
Vcam1-mRNA	0.101	0.224	-0.339	0.541	1.07	0.791	1.45	0.664	0.766	lm.nb	Adhesion, CD molecules, Leukocyte Functions, T-Cell Functions	NM_011693.2:1440
Ccr8-mRNA	0.13	0.292	-0.442	0.701	1.09	0.736	1.63	0.668	0.769	lm.nb	Adaptive, Chemokines & Receptors	NM_007720.2:426
Csf2rb-mRNA	0.103	0.235	-0.357	0.563	1.07	0.781	1.48	0.671	0.771	lm.nb	Cancer Progression, CD molecules, Cytokines & Receptors	NM_007780.4:4185
Bcl2l1-mRNA	-0.0391	0.0904	-0.216	0.138	0.973	0.861	1.1	0.676	0.776	loglinear	Apoptosis, Cytokines & Receptors, Innate	NM_009743.4:200
Cd99-mRNA	-0.0538	0.129	-0.306	0.198	0.963	0.809	1.15	0.687	0.785	lm.nb	CD molecules	NM_025584.2:716
Il4ra-mRNA	0.066	0.158	-0.244	0.376	1.05	0.844	1.3	0.687	0.785	lm.nb	CD molecules, Chemokines & Receptors, Cytokines & Receptors, Inflammation, Macrophage Functions, T-Cell Functions	NM_010557.1:3017
Abcb1a-mRNA	0.0851	0.209	-0.324	0.494	1.06	0.799	1.41	0.694	0.791	lm.nb	CD molecules, Cell Cycle, Transporter Functions	NM_011076.1:2600
Ccl1-mRNA	0.205	0.512	-0.798	1.21	1.15	0.575	2.31	0.699	0.795	lm.nb	Adaptive, Chemokines & Receptors, Cytokines & Receptors, Inflammation	NM_011329.2:145
Ccl8-mRNA	0.165	0.433	-0.683	1.01	1.12	0.623	2.02	0.713	0.81	lm.nb	Adaptive, Cancer Progression, Chemokines & Receptors, Cytokines & Receptors, Inflammation	NM_021443.2:150
Itgb3-mRNA	0.119	0.314	-0.496	0.734	1.09	0.709	1.66	0.715	0.81	lm.nb	CD molecules, Leukocyte Functions, Macrophage Functions, Transporter Functions	NM_016780.2:2595
Itga5-mRNA	0.0482	0.128	-0.202	0.299	1.03	0.869	1.23	0.716	0.81	lm.nb	Adhesion, CD molecules, Innate, Leukocyte Functions	NM_010577.3:2446
Mx2-mRNA	0.135	0.364	-0.578	0.848	1.1	0.67	1.8	0.719	0.813	lm.nb	Innate	NM_013606.1:2095
Il3ra-mRNA	-0.0407	0.111	-0.258	0.176	0.972	0.836	1.13	0.723	0.814	loglinear	CD molecules, Cytokines & Receptors	NM_008369.1:567
Ikbke-mRNA	0.0596	0.162	-0.259	0.378	1.04	0.836	1.3	0.723	0.814	lm.nb	Apoptosis, Innate	NM_019777.3:618
Axl-mRNA	-0.0907	0.249	-0.579	0.397	0.939	0.67	1.32	0.725	0.814	lm.nb	Inflammation, Innate, NK Cell Functions, Transporter Functions	NM_009465.3:3820
Atf2-mRNA	-0.0527	0.145	-0.337	0.231	0.964	0.792	1.17	0.726	0.814	lm.nb	Innate	NM_001284371.1:1392
Msln-mRNA	0.0755	0.213	-0.343	0.494	1.05	0.788	1.41	0.733	0.82	lm.nb	Adhesion, Cancer Progression	NM_018857.1:346
Irf3-mRNA	0.0461	0.131	-0.21	0.302	1.03	0.864	1.23	0.734	0.82	lm.nb	Adaptive, Cytokines & Receptors, Innate, Pathogen Response, Senescence, TLR	NM_016849.4:526
Itga2b-mRNA	0.128	0.381	-0.619	0.876	1.09	0.651	1.84	0.745	0.831	lm.nb	Adhesion, CD molecules, Leukocyte Functions	NM_010575.2:461
Cd83-mRNA	-0.0763	0.231	-0.53	0.377	0.949	0.693	1.3	0.75	0.833	lm.nb	B-Cell Functions, CD molecules, Dendritic Cell Functions, Humoral, Interleukins, T-Cell Functions	NM_009856.2:1624
Map2k2-mRNA	0.0241	0.0732	-0.119	0.168	1.02	0.921	1.12	0.75	0.833	loglinear	Basic Cell Functions, Innate	NM_023138.4:1440
Ikbkb-mRNA	0.0662	0.201	-0.328	0.461	1.05	0.796	1.38	0.751	0.833	lm.nb	B-Cell Functions, Innate	NM_010546.2:498
Myc-mRNA	-0.031	0.0966	-0.22	0.158	0.979	0.858	1.12	0.756	0.838	loglinear	Apoptosis, Cell Cycle, Senescence	NM_010849.4:630
Pou2f2-mRNA	-0.0879	0.28	-0.636	0.46	0.941	0.643	1.38	0.761	0.841	lm.nb	Humoral, T-Cell Functions	NM_001163556.1:52
Ccl24-mRNA	0.102	0.327	-0.538	0.742	1.07	0.689	1.67	0.763	0.841	lm.nb	Adaptive, Chemokines & Receptors, Cytokines & Receptors, Inflammation	NM_019577.4:335
Il1b-mRNA	0.105	0.339	-0.56	0.77	1.08	0.678	1.71	0.764	0.842	lm.nb	Adaptive, Chemokines & Receptors, Humoral, Inflammation, Innate, Interleukins, Macrophage Functions, Pathogen Response, T-Cell Functions, Transporter Functions	NM_008361.3:1120
Tmem173-mRNA	-0.0475	0.157	-0.355	0.26	0.968	0.782	1.2	0.77	0.846	lm.nb	Apoptosis, Innate, Interferon	NM_028261.1:1792
Nlrp3-mRNA	0.0725	0.243	-0.404	0.549	1.05	0.756	1.46	0.773	0.849	lm.nb	Apoptosis, Inflammation, Innate, Interleukins	NM_145827.3:508
Egr1-mRNA	0.051	0.174	-0.29	0.392	1.04	0.818	1.31	0.777	0.851	lm.nb	Interleukins, Senescence, T-Cell Functions	NM_007913.5:515
C3-mRNA	0.0645	0.223	-0.372	0.501	1.05	0.773	1.42	0.78	0.851	lm.nb	Cancer Progression, Complement Pathway, Inflammation, Innate, Transporter Functions	NM_009778.2:285
Ccl7-mRNA	-0.0891	0.308	-0.693	0.515	0.94	0.619	1.43	0.78	0.851	lm.nb	Adaptive, Cancer Progression, Chemokines & Receptors, Cytokines & Receptors, Humoral, Inflammation, NK Cell Functions, T-Cell Functions	NM_013654.2:215
Fadd-mRNA	-0.0686	0.24	-0.538	0.401	0.954	0.689	1.32	0.782	0.852	lm.nb	Apoptosis, Innate, Interferon, Interleukins	NM_010175.5:2641
Tnfrsf1a-mRNA	-0.0556	0.198	-0.443	0.332	0.962	0.736	1.26	0.785	0.854	lm.nb	CD molecules, Cytokines & Receptors, Inflammation, Interleukins, Pathogen Response, TNF Superfamily	NM_011609.2:615
Plau-mRNA	0.0328	0.117	-0.196	0.262	1.02	0.873	1.2	0.786	0.854	lm.nb	Adhesion, Senescence	NM_008873.2:1950
Csf2-mRNA	-0.0905	0.325	-0.727	0.546	0.939	0.604	1.46	0.788	0.854	lm.nb	Adaptive, Cytokines & Receptors, Innate, Interleukins, Macrophage Functions, T-Cell Functions, Transporter Functions	NM_009969.4:732
Mmp9-mRNA	-0.0626	0.23	-0.514	0.389	0.958	0.7	1.31	0.793	0.858	lm.nb	Adhesion, Apoptosis, Cancer Progression	NM_013599.2:1570
Osm-mRNA	-0.0931	0.344	-0.768	0.582	0.937	0.587	1.5	0.794	0.858	lm.nb	Apoptosis, Cytokines & Receptors	NM_001013365.2:579
Rps6-mRNA	0.0536	0.201	-0.34	0.447	1.04	0.79	1.36	0.796	0.858	lm.nb	Apoptosis, Cell Cycle, T-Cell Functions	NM_009096.3:1195
Txnip-mRNA	0.0586	0.22	-0.372	0.489	1.04	0.773	1.4	0.796	0.858	lm.nb	Apoptosis, Cell Cycle, Innate	NM_023719.1:2340
Crebbp-mRNA	0.0258	0.0999	-0.17	0.222	1.02	0.889	1.17	0.802	0.862	lm.nb	Cancer Progression, Innate, T-Cell Functions	NM_001025432.1:3770
Cxcr2-mRNA	-0.0842	0.328	-0.728	0.559	0.943	0.604	1.47	0.804	0.863	lm.nb	Adaptive, CD molecules, Chemokines & Receptors, Cytokines & Receptors, Inflammation, Innate, Interleukins	NM_009909.3:440
Tek-mRNA	0.0931	0.372	-0.636	0.822	1.07	0.643	1.77	0.809	0.865	lm.nb	Adhesion, Apoptosis, Cancer Progression	NM_013690.2:3580
Map3k7-mRNA	0.021	0.0851	-0.146	0.188	1.01	0.904	1.14	0.811	0.865	loglinear	Apoptosis, Innate, T-Cell Functions, TLR	NM_009316.1:822
Vegfc-mRNA	-0.0367	0.149	-0.329	0.255	0.975	0.796	1.19	0.812	0.865	lm.nb	Cancer Progression	NM_009506.2:1320
Lrp1-mRNA	-0.025	0.102	-0.225	0.175	0.983	0.856	1.13	0.812	0.865	lm.nb	Apoptosis, CD molecules, Transporter Functions	NM_008512.2:1310
Trem1-mRNA	-0.0849	0.35	-0.771	0.602	0.943	0.586	1.52	0.815	0.866	lm.nb	CD molecules, Humoral	NM_021406.5:1704
Tnfrsf13b-mRNA	0.118	0.489	-0.841	1.08	1.08	0.558	2.11	0.816	0.866	lm.nb	B-Cell Functions, CD molecules, TNF Superfamily	NM_021349.1:340
Cma1-mRNA	0.0839	0.355	-0.612	0.78	1.06	0.654	1.72	0.819	0.868	lm.nb	Adaptive, Cancer Progression, Inflammation, Interleukins, T-Cell Functions	NM_010780.2:860
Apoe-mRNA	-0.0579	0.259	-0.566	0.45	0.961	0.676	1.37	0.829	0.877	lm.nb	Apoptosis, Cancer Progression, Transporter Functions	NM_009696.3:129
Serping1-mRNA	-0.0748	0.381	-0.822	0.672	0.949	0.566	1.59	0.849	0.896	lm.nb	Complement Pathway, Innate	NM_009776.3:1480
Dmbt1-mRNA	-0.0933	0.478	-1.03	0.843	0.937	0.49	1.79	0.85	0.896	lm.nb	Innate, Transporter Functions	XM_006507298.1:2054
Sbno2-mRNA	0.0221	0.115	-0.203	0.248	1.02	0.868	1.19	0.852	0.897	lm.nb	Inflammation, Macrophage Functions	NM_183426.1:2656
Bmi1-mRNA	-0.0265	0.142	-0.305	0.252	0.982	0.81	1.19	0.856	0.9	lm.nb	B-Cell Functions, Humoral, Senescence	NM_007552.4:3354
Il1a-mRNA	0.0516	0.295	-0.526	0.629	1.04	0.694	1.55	0.866	0.908	lm.nb	Adaptive, Cytokines & Receptors, Inflammation, Innate, Interleukins	NM_010554.4:225
Vhl-mRNA	-0.0334	0.216	-0.458	0.391	0.977	0.728	1.31	0.881	0.923	lm.nb	Cancer Progression	NM_009507.3:820
Ifnar1-mRNA	-0.0139	0.0983	-0.207	0.179	0.99	0.867	1.13	0.891	0.931	loglinear	Adaptive, Interferon, T-Cell Functions	NM_010508.1:1195
Itgb4-mRNA	-0.0313	0.23	-0.482	0.42	0.979	0.716	1.34	0.895	0.934	lm.nb	Adhesion, CD molecules	NM_001005608.2:3355
Il6ra-mRNA	-0.0138	0.102	-0.214	0.187	0.99	0.862	1.14	0.896	0.934	lm.nb	CD molecules, Chemokines & Receptors, Cytokines & Receptors, Interleukins	NM_010559.2:2825
Cfp-mRNA	0.0401	0.303	-0.553	0.633	1.03	0.682	1.55	0.898	0.934	lm.nb	Cancer Progression, Complement Pathway, Innate	NM_008823.3:1107
Lilra5-mRNA	0.0418	0.338	-0.62	0.704	1.03	0.651	1.63	0.904	0.939	lm.nb	CD molecules, Innate	NM_001081239.2:994
Tfe3-mRNA	-0.0128	0.106	-0.221	0.195	0.991	0.858	1.14	0.907	0.94	loglinear	Humoral	NM_172472.3:2715
Hc-mRNA	0.077	0.656	-1.21	1.36	1.05	0.432	2.57	0.91	0.942	lm.nb	Chemokines & Receptors, Complement Pathway, Cytokines & Receptors, Inflammation, Innate, Leukocyte Functions, Macrophage Functions	NM_010406.1:1065
Ccr3-mRNA	0.0661	0.583	-1.08	1.21	1.05	0.474	2.31	0.912	0.943	lm.nb	Cancer Progression, CD molecules, Chemokines & Receptors, Cytokines & Receptors, Inflammation, Innate, T-Cell Functions	NM_009914.4:664
Tfrc-mRNA	-0.0173	0.155	-0.322	0.287	0.988	0.8	1.22	0.914	0.943	lm.nb	CD molecules, Transporter Functions	NM_011638.3:1930
Pvr-mRNA	0.0187	0.189	-0.352	0.389	1.01	0.784	1.31	0.924	0.951	lm.nb	CD molecules, NK Cell Functions, T-Cell Functions	NM_027514.2:962
Atg7-mRNA	0.00733	0.0756	-0.141	0.156	1.01	0.907	1.11	0.925	0.951	loglinear	Apoptosis, Transporter Functions	NM_028835.1:855
Cd3eap-mRNA	-0.0191	0.236	-0.481	0.443	0.987	0.717	1.36	0.937	0.962	lm.nb	CD molecules	NM_145822.2:1858
F2rl1-mRNA	0.0173	0.216	-0.405	0.44	1.01	0.755	1.36	0.938	0.962	lm.nb	Cytokines & Receptors, Inflammation, Innate, Leukocyte Functions	NM_007974.4:994
Tgfbr2-mRNA	-0.00839	0.108	-0.221	0.204	0.994	0.858	1.15	0.94	0.962	lm.nb	Apoptosis, Cancer Progression	NM_009371.2:475
F13a1-mRNA	0.0433	0.598	-1.13	1.22	1.03	0.457	2.32	0.944	0.962	lm.nb	Basic Cell Functions	NM_001166391.1:2790
Cd80-mRNA	0.0167	0.233	-0.441	0.474	1.01	0.737	1.39	0.945	0.962	lm.nb	Adaptive, CD molecules, T-Cell Functions	NM_009855.2:210
Ticam1-mRNA	-0.0124	0.174	-0.354	0.329	0.991	0.782	1.26	0.945	0.962	lm.nb	B-Cell Functions, Chemokines & Receptors, Inflammation, Innate, Interleukins, Pathogen Response, TLR, Transporter Functions	NM_174989.4:2159
Tyk2-mRNA	0.0108	0.174	-0.33	0.352	1.01	0.795	1.28	0.952	0.968	lm.nb	Innate, T-Cell Functions	NM_001205312.1:1532
Atg10-mRNA	0.00895	0.155	-0.296	0.314	1.01	0.815	1.24	0.955	0.97	lm.nb	Transporter Functions	NM_025770.3:46
Thbd-mRNA	0.0251	0.469	-0.895	0.945	1.02	0.538	1.93	0.959	0.971	lm.nb	CD molecules	NM_009378.3:2845
Ep300-mRNA	-0.00375	0.0944	-0.189	0.181	0.997	0.877	1.13	0.969	0.979	loglinear	Apoptosis, Innate	NM_177821.6:4305
Il1rl2-mRNA	-0.0147	0.376	-0.752	0.722	0.99	0.594	1.65	0.97	0.979	lm.nb	Cytokines & Receptors, Innate, Interleukins	NM_133193.3:860
Hmgb1-mRNA	-0.00435	0.12	-0.239	0.23	0.997	0.848	1.17	0.972	0.98	lm.nb	Adaptive, Apoptosis, Inflammation, Innate, Pathogen Response	NM_010439.3:1574
Tie1-mRNA	-0.00653	0.198	-0.394	0.381	0.995	0.761	1.3	0.974	0.981	lm.nb	Cancer Progression	NM_011587.2:2715
Il1rap-mRNA	-0.00394	0.269	-0.531	0.523	0.997	0.692	1.44	0.989	0.994	lm.nb	Cytokines & Receptors, Inflammation, Innate, Interleukins	NM_008364.2:2415
Ewsr1-mRNA	-0.000712	0.0939	-0.185	0.183	1	0.88	1.14	0.994	0.996	loglinear	Basic Cell Functions	NM_007968.3:150
Mrc1-mRNA	0.00161	0.24	-0.469	0.472	1	0.723	1.39	0.995	0.996	lm.nb	CD molecules	NM_008625.1:3992
Tnfsf13-mRNA	8.18e-16	0.491	-0.963	0.963	1	0.513	1.95	1	1	lm.nb	CD molecules, Cytokines & Receptors, TNF Superfamily	NM_023517.2:1443
