# Supplementary material for: T-cell stimulating vaccines empower CD3 bispecific antibody therapy in solid tumors
Source: Nat Commun. 2024 Jan 2;15:48. doi: 10.1038/s41467-023-44308-6 (PMC10761684; doi:10.1038/s41467-023-44308-6)
Supplement: Supplementary file 9 — Source Data [file 41467_2023_44308_MOESM9_ESM.xlsx]

## Sheet: Figure 1
Panel B								Panel D							Panel F CD8
1 indicates dead, 0 indicates alive								1 indicates dead, 0 indicates alive								Untreated	BsAb	OT-1 + OVA vacc	OT-1 + OVA vacc + bsAb
Days	WT untreated	CXCR3 KO untreated	WT bsAb	CXCR3 KO bsAb				Days	Untreated	BsAb	OT-1 + OVA vacc	OT-1 + OVA vacc + bsAb				3.95	3.47	90.1	83.4
17	1							14	1							3.06	2.62	94.1	85.9
19	1							14	1							4.42	1.07	38.5	84.7
19	1							14	1							5.76	3.37	68.2	71.3
24	1							14	1							2.1	3.97	64.7	85.8
24	1							14	1								3		80
27	1							17	1
31	1							17	1						Panel F OT-1
59	0							18	1							Untreated	BsAb	OT-1 + OVA vacc	OT-1 + OVA vacc + bsAb
17		1						18	1							0.21	0.081	85.4	81.9
19		1						18	1							0.154	0.045	92.8	83.5
19		1						21	1							0.0159	0.0323	37.2	80.6
21		1						21	1							0.0383	0.0354	67.5	71
21		1						22	1							0.0121	0.0455	63.2	83.3
33		1						25	1								0.0286		78.6
38			1					28	1
41			1					60	0
56			1					17		1
59			0					17		1
59			0					17		1
59			0					17		1
59			0					17		1
59			0					17		1
59			0					22		1
59			0					22		1
21				1				25		1
21				1				28		1
31				1				28		1
33				1				31		1
38				1				31		1
38				1				35		1
52				1				39		1
59				0				60		0
59				0				17			1
59				0				17			1
								17			1
								21			1
Panel C CD8								21			1
	WT untreated	CXCR3 KO untreated	WT bsAb	CXCR3 KO bsAb				22			1
	0.44	0.057	4.66	0.32				22			1
	4.9	0.044	4.53	2.68				22			1
	0.51	0.039	8.05	0.46				22			1
	0.44	0.26	7.04	0.74				22			1
				6.2				25			1
								31			1
Panel C CD4								35			1
	WT untreated	CXCR3 KO untreated	WT bsAb	CXCR3 KO bsAb				35			1
	0.7	0.12	1.41	0.37				21				1
	5.25	0.15	1.43	0.83				22				1
	0.82	0.17	2.02	0.58				22				1
	0.51	0.23	1.71	0.54				31				1
				1.27				31				1
								32				1
								32				1
								32				1
								37				1
								40				1
								42				1
								60				0
								60				0
								60				0
								60				0

## Sheet: Figure 2
Panel B KPC3 CD2 reporter																Panel C CD2 reporter
Days	OT-1 + bsAb				OT-1 + OVA vacc				OT-1 + OVA vacc + bsAb							Days	KPC3				KPC3-TRP1
15	7730	8980	8830	8090	182000	393000	58200	134000	147000	191000	31900	426000				15	147000	191000	31900	426000	186000	297000	170000	990000
19	6440	8970	8580	7830	1710000	1240000	414000	1620000	266000	1520000	166000	1670000				19	266000	1520000	166000	1670000	1070000	2070000	953000	4980000
21	8390	6080	18400	7450	1340000	1690000	284000	1990000	320000	1140000	200000	905000				21	320000	1140000	200000	905000	1160000	1260000	1160000	2700000
22	5250	6770	11900	14300	1360000	431000	131000	1120000	583000	1440000	1360000	1100000				22	583000	1440000	1360000	1100000	1330000	1580000	1380000	2380000
25	6300	6230	13700	6580	956000	859000	93700	886000	374000	875000	420000	1210000				25	374000	875000	420000	1210000	1170000	2050000	1410000	2170000
Panel B KPC3-TRP1 CD2 reporter																Panel C NFAT reporter
Days	OT-1 + bsAb				OT-1 + OVA vacc				OT-1 + OVA vacc + bsAb							Days	KPC3				KPC3-TRP1
15	9750	6890	7010	6440	176000	159000	28300	14900	186000	297000	170000	990000				15	120000	174000	88500	451000	167000	212000	191000	625000
19	10300	10400	6690	10400	1580000	1230000	356000	417000	1070000	2070000	953000	4980000				19	115000	253000	139000	278000	1200000	390000	887000	1900000
21	13100	8760	12900	9410	1480000	1380000	494000	454000	1160000	1260000	1160000	2700000				21	120000	227000	110000	187000	1200000	665000	1020000	883000
22	11000	8750	10600	14900	916000	952000	318000	346000	1330000	1580000	1380000	2380000				22	76000	193000	182000	182000	1240000	765000	1170000	806000
25	10800	8070	25500	19700	659000	837000	258000	279000	1170000	2050000	1410000	2170000				25	90600	105000	100000	128000	785000	355000	357000	403000
Panel B KPC3 NFAT reporter
Days	OT-1 + bsAb				OT-1 + OVA vacc				OT-1 + OVA vacc + bsAb
15	38500	43800	30500	39900	363000	348000	137000	364000	120000	174000	88500	451000
19	39400	40700	29100	37200	166000	34700	51000	63900	115000	253000	139000	278000
21	32600	31900	26900	32300	357000	246000	85900	254000	120000	227000	110000	187000
22	27600	26300	30800	25700	274000	254000	96700	198000	76000	193000	182000	182000
25	26400	28400	27400	32700	219000	125000	44800	148000	90600	105000	100000	128000
Panel B KPC3-TRP1 NFAT reporter
Days	OT-1 + bsAb				OT-1 + OVA vacc				OT-1 + OVA vacc + bsAb
15	34700	38800	37200	29700	209000	508000	64800	60800	167000	212000	191000	625000
19	31900	36300	30900	31200	110000	146000	37100	35200	1200000	390000	887000	1900000
21	38600	38700	33700	34200	172000	265000	96600	72600	1200000	665000	1020000	883000
22	25600	27800	24800	29600	147000	230000	90200	52200	1240000	765000	1170000	806000
25	30300	32700	34700	30000	108000	159000	54700	52500	785000	355000	357000	403000

## Sheet: Figure 3
Panel B OT-1 in tumor
Untreated	BsAb	OT-1 + OVA vacc	OT-1 + OVA vacc + bsAb
0.028	0.00641	28.8	37.8
0.00222	0.00696	46.1	62.7
0.0037	0.011	44.4	31.3
0.012	0.0086	33.8	60
0.00224	0.00936	33.9	22.2
0.014	0.039
0.014	0.026
Panel B GzmB/OT-1 in tumor
Untreated	BsAb	OT-1 + OVA vacc	OT-1 + OVA vacc + bsAb
N/A	N/A	2.71	42.3
		5.96	38.2
		2.19	37
		3.14	29
		2.82	20.8
Panel E
	Layer 1 (tumor rim)								Layer 2								Layer 3								Layer 4								Layer 5								Layer 6								Layer 7
Untreated	6.4799	12.9258	36.8026	4.0601	25.2414	30.015	13.5281	48.192	15.268	0.3222	1.0859	0.5239	27.0811	3.5589	8.4042	15.9559	9.4915	0.3565	0	0	12.8879	1.5465	10.5366	18.3555	11.2743	0.7999	0.7257	1.2894	4.8125	1.7596	7.0482	7.3221	0	0.4579	0	0.7264	3.1603	1.3492	0	13.9533	0	0	2.0451	0.8198	1.9195	1.6	9.1101	13.116	6.8503
BsAb	115.229	10.294	1.8522	1.952	32.5855	52.6843	23.4236		84.0245	4.781	0.5218	8.0154	29.2791	19.0316	3.8318		61.5361	7.2346	0.5792	0	34.0726	4.2988	4.3803		25.3062	7.638	0	1.4385	32.3705	3.7717	4.3549		17.2085	7.1154	0	1.7979	60.9344	1.2233	0.5521		6.8028	0	0	0	30.9171	3.529	0.6516		12.2469
OT-1 + vacc	2635.83	3013.59	1438.31						1311.25	1459.05	382.459						715.845	496.838	547.973						120.228	136.576	48.9725						48.756	60.7654	137.64						20.2622	65.1729	136.174						55.5283
OT-1 + vacc + bsAb	4680.9	910.089	2345.74	1895.48					5173.2	1410.26	1539.11	2056.36					4363.16	1945.26	1167.43	2034.39					3929.21	1824.57	970.487	1287.31					3383.02	1370.85	1146.04	978.695					3252.52	932.573	1050	778.055					2674.72
Panel F and G raw data are in table S2
Panel H and I raw data are in table S3
[truncated: 31 more columns]

## Sheet: Figure 4
Panel A OT-1			Panel B OT-1											Panel C											Panel F	1 indicates dead, 0 indicates alive
OT-1 + OVA vacc	OT-1 + OVA vacc + bsAb			OT-1 + OVA vacc				OT-1 + OVA vacc + bsAb							OT-1				Endogenous						Days	WT Untreated	CXCR3 KO Untreated	WT OT-1 + OVA vacc + bsAb	CXCR3 KO OT-1 + OVA vacc + bsAb
98.7	95.6		KPC3	5.5081	0.8474	4.3039	6.4893	0.669	2.6537	2.5199	0.669			KPC3-TRP1 + bsAb	87.2279	58.8301	56.6712	46.7962	12.7721	41.1699	43.3288	53.2038			17	1
98.5	91.2		KPC3-TRP1	3.5011	0.4237	5.0175	1.7171	25.645	21.2965	19.8916	12.3542			KPC3-TRP1 - bsAb	69.0552	36.5259	100	79.129	30.9448	63.4741	0	20.871			19	1
92.1	97													KPC3 + bsAb	26.4427	55.4008	67.377	29.3421	73.5573	44.5992	32.623	70.6579			19	1
56.6	97.5													KPC3 - bsAb	75.0422	44.836	100	79.7211	24.9578	55.164	0	20.2789			24	1
85.1	95.6																								24	1
																									27	1
																									31	1
Panel A Endogenous CD8			Panel B Endogenous CD8											Panel E OT-1											59	0
OT-1 + OVA vacc	OT-1 + OVA vacc + bsAb			OT-1 + OVA vacc				OT-1 + OVA vacc + bsAb						WT	CXCR3 KO										17		1
44.4	69.2		KPC3	1.8319	1.0426	0	1.6507	1.861	2.1363	1.2201	1.611			68.6	80.1										19		1
58	87.1		KPC3-TRP1	1.5689	0.7363	0	0.4529	3.755	14.9035	15.2084	14.0458			72.3	77.2										19		1
50	96.6													89.6	75.3										21		1
35.7	95.4													77	67.1										21		1
35.6	88.6																								33		1
																									27			1
																									31			1
Panel A CD4			Panel B CD4											Panel E Endogenous CD8											31			1
OT-1 + OVA vacc	OT-1 + OVA vacc + bsAb			OT-1 + OVA vacc				OT-1 + OVA vacc + bsAb						WT	CXCR3 KO										59			0
82.9	71.9		KPC3	0.28198	0.3542	0.2346	0.62952	0.24366	0.36762	0.2489	0.11774			0.6	0.051										59			0
37.6	68.7		KPC3-TRP1	0.50962	0.36477	0.49876	0.49472	0.3126	0.47645	0.39345	0.24732			0.39	0.055										59			0
69.7	80													0.42	0.21										59			0
49.5	92.6													0.34	0.055										59			0
27.9	68.4																								24				1
																									27				1
																									27				1
Panel A Treg			Panel B Treg											Panel E CD4											31				1
OT-1 + OVA vacc	OT-1 + OVA vacc + bsAb			OT-1 + OVA vacc				OT-1 + OVA vacc + bsAb						WT	CXCR3 KO										33				1
100	90.5		KPC3	0.13524	0.1298	0.0646	0.4758	0.03875	0.23364	0.09804	0.10875			0.47	0.27										33				1
50	70		KPC3-TRP1	0.19837	0.19656	0.19462	0.09664	0.2418	0.11765	0.15799	0.22518			0.5	0.26										41				1
54.9	94.4													0.57	0.27										45				1
48.7	90.9													0.28	0.43										49				1
47.7	76.1																								59				1

## Sheet: Figure 5
Panel B CD8								Panel C CD8					Panel F GzmB/CD8								Panel I
Untreated	BsAb	Imiq. + IL-2	Imiq. + IL-2 + bsAb	OVA + imiq. + IL-2	OVA + imiq. + IL-2 + bsAb			Untreated	BsAb	OVA vacc + bsAb			Untreated	BsAb	Imiq. + IL-2	Imiq. + IL-2 + bsAb	OVA + imiq. + IL-2	OVA + imiq. + IL-2 + bsAb				Untreated							BsAb							OVA + bsAb
2.6	2.85	11.8	3.88	12.1	32			1.53	1.05	12.2			16.5	8.12	1.57	19.9	4.48	13.7			MC10-08	21.1	0.8	8.6	3	1.46	7.1	14.2	26.7	6.98	9.33	6.1	10.1	43.5	8.57	62.2	54.8	67.3	62.6	50.2	82.9	53.4
2.24	2.57	3.83	15.7	43.6	52.4			0.17	0.39	13.9			1.64	25.4	0.69	27.9	2.92	9.31			MC10-07	7.1	0	6.7	0.9	0.728	0.7	5.52	3.1	5.33	6.62	3.9	3.86	14.4	1.3	1.3	1.1	0.6	0.2	0.8	1	0.7
1.52	4.72	8.03	4.58	44.7	20.1			1.31	0.34	17.6			1.48	11.6	4.33	29.2	0.73	28.4			MC10-03	8.09	5.9	11	5.9	8.01	7.2	5.52	8	18.5	13.3	8.6	21.7	15.9	20.5	14.5	25.5	18.2	29.4	32.2	10.6	34.2
6.13	5.03	3.33	6.57	25	34.8			0.87	0.38	19			6.53	5.27	0.419	25	2.51	21.3			MC10-04	3.35	2.8	3.7	17.6	7.77	13.4	2.03	5.8	8.38	7.7	5.8	10.7	3.8	7.26	5	0.6	0.4	0.4	0.8	0	0.7
3.13		21.4	4.55	39.7	41			0.13	0.56	12.6			8.18		3.6	22.9	4.97	12.8			MC10-01	24.5	30.9	26.5	46.2	39.3	37	27.4	13.5	21.1	17.5	16.8	22.6	8.7	28.3	9.3	5.3	4.7	2.2	3.1	1.5	3.8
		27.7	16.6	30.2	46.2			0.72	1.81	24.4					12	37.3	8.36	10.8			MC10-05	23.3	24.7	21.4	15.5	17.2	13.1	24.9	10.4	11.2	13.2	11.5	10.1	5.8	5.77	2.4	5.9	2.2	1.1	4.2	0.8	2.7
					45.7			1.03	0.44	10.1						17.7		25.8			MC10-10	9.07	29.5	17.8	8.3	20.1	18.5	18.4	29.4	23.7	28.5	41.7	16	6.6	23.3	4.5	4.1	4.7	3	4.7	2.6	1.8
																					MC10-02	2.96	3.2	1.9	1.3	4.37	1.2	0.184	1.2	2.41	2.6	3.9	3.56	0.9	3.17	0.1	0.3	0.1	0.2	0.5	0	0.1
																					MC10-06	0.197	0.1	0.3	0.1	0.243	0.2	0.368	0.3	0.127	0.108	0.3	0	0	0	0.6	2	1.4	0.7	2.7	0.4	2
Panel B OVA Tm+ CD8								Panel C CD4					Panel F GzmB/CD4								MC10-09	0.394	2.1	2.1	1.2	0.728	1.6	1.47	1.6	2.28	1.08	1.4	1.48	0.4	1.86	0.1	0.4	0.4	0.2	0.8	0.2	0.6
Untreated	BsAb	Imiq. + IL-2	Imiq. + IL-2 + bsAb	OVA + imiq. + IL-2	OVA + imiq. + IL-2 + bsAb			Untreated	BsAb	OVA vacc + bsAb			Untreated	BsAb	Imiq. + IL-2	Imiq. + IL-2 + bsAb	OVA + imiq. + IL-2	OVA + imiq. + IL-2 + bsAb
0.0519	0.0338	0.0101	0.0284	0.899	12.7			1.26	0.373	1.48			2.7	1.36	1.52	1.86	3.36	7.12
0.00729	0.00893	0.00305	0.0111	24.2	10.2			1.88	0.351	1.55			0.615	3.02	0.0908	8.21	2.3	3.54
0	0.00888	0.0127	0.00598	28.9	3.07			0.36	0.204	0.964			0.241	0.921	3.38	2.36	0.962	5.13
0.00309	0.0382	0.00589	0.0107	10.6	8.16			1.02	0.281	0.611			2.05	1.23	1.2	4.82	2.77	3.41
0.0147		0.0112	0.126	3.83	11.8			0.962	0.342	0.868			1.6		1.61	3.94	1.07	1.04
		0.0467	0.00781	3.71	19			0.908	0.449	0.485					1.87	4.77	1.21	2.86
					13.8			0.651	0.319	0.893						6.35		3.91
Panel B CD4								Panel C Treg					Panel G GzmB/CD8
Untreated	BsAb	Imiq. + IL-2	Imiq. + IL-2 + bsAb	OVA + imiq. + IL-2	OVA + imiq. + IL-2 + bsAb			Untreated	BsAb	OVA vacc + bsAb			Untreated	BsAb	OVA vacc + bsAb
2.57	1.94	7.28	2.46	3.44	2.36			1.34	0.345	1.12			0.51	3.18	9.36
4.43	1.39	5.55	5.71	3.67	4.37			1.15	0.383	0.849			0	2.33	32.1
1.9	1.6	8.4	6.15	2.81	3.73			0.379	0.295	1.06			1.29	1.56	21.8
2.05	3.07	2.93	3.48	4.66	7			0.75	0.221	0.679			0.44	1.03	27.7
2.47		6.83	2.1	4.33	4.19			1.25	0.372	0.719			0	2.53	28.8
		8.62	5.69	13.5	2.48			1.26	0.557	0.462			0	5.08	30.8
					3.23			1.03	0.181	0.633			1.54	1.86	45.7
Panel B Treg								Panel E					Panel G GzmB/CD4
Untreated	BsAb	Imiq. + IL-2	Imiq. + IL-2 + bsAb	OVA + imiq. + IL-2	OVA + imiq. + IL-2 + bsAb			Untreated	OVA vacc + bsAb				Untreated	BsAb	OVA vacc + bsAb
0.61	0.556	1.77	0.495	0.943	0.27			1.97	16				0	0.19	0.48
0.964	0.458	1.29	1.47	0.675	1.49			0.168	21.6				0.45	0.44	5.87
0.273	0.279	4.67	0.79	0.424	1.42			0.341	16.5				0	0.44	2
0.405	0.613	0.438	0.492	1.19	1.03			0.228	20.6				0	0.65	1.99
0.678		1.45	0.268	0.736	0.921			1.42	25.2				0	0	1.54
		3.87	2.46	2.13	0.38			0.39	19.9				0	0.35	1.29
					1.65			0.264	35.3				0	0	9.51

## Sheet: Figure 6
Panel A and B raw data are in table S4					Panel D
						Untreated									BsAb									OVA + bsAb
Panel C					GzmB	4.55	1.45	2.26	0	1.61	1.18	11.7			6.38	4.73	3.96	3.69	7.83	10.7	8.91			55.3	90	71	70.6	81.9	67.5	94.6
Untreated	BsAb	OVA vacc + bsAb			CD49a	29.7	29.2	23.2	31.5	24.4	20.7	30			20.4	11.2	13.8	13.1	13.1	26.4	9.94			47.6	51.2	48.6	59.2	58.7	42.3	64.9
0.78	2.39	5.96			KLRG1	20.7	26.2	12.8	15.2	24.4	13	27			15	17.6	12.1	12.4	17.2	18.5	24.5			38.8	59.7	41.6	40.3	46.9	44.7	46.4
0.29	2.34	7.4			NKG2A	60.4	66.2	61.6	66.3	74.8	50.9	53			51.4	51.7	51.2	53.1	49.6	54.6	50.1			73.7	79.7	75.1	77.9	77.3	76.2	78.1
0.93	1.69	6.37			4-1BB	0.9	3.85	2	0	3.25	1.18	1			3.84	3.15	3.08	2.72	3.42	3.02	2.3			19.2	17.2	10.6	13.4	13.7	6.17	28.1
0.28	2.85	7.49
0.28	2.92	7.77
0.39	2.45	3.09
0.68	3.99	11.6
Panel E Macrophages					Panel F cDC1
Untreated	BsAb	OVA vacc + bsAb			Untreated	BsAb	OVA vacc + bsAb
3.9	3.75	3.08			0.058	0.097	0.25
4.06	3.23	2.97			0.038	0.025	0.29
3.34	4.34	3.49			0.072	0.027	0.34
2.34	4.07	4.06			0.085	0.061	0.18
2.1	2.4	3.78			0.046	0.042	0.18
3.06	2.32	3.13			0.073	0.12	0.23
2.46	3.33	2.5			0.17	0.052	0.16
Panel E M1 macrophages					Panel F cDC2
Untreated	BsAb	OVA vacc + bsAb			Untreated	BsAb	OVA vacc + bsAb
0.74	4.98	29.6			0.86	0.68	0.98
0.57	3.79	34.6			0.59	0.49	0.87
0.1	2.23	32.9			0.82	0.51	0.76
0.98	3.22	41.4			0.59	0.51	0.74
1.54	2.78	45.5			0.35	0.39	0.63
0.6	7.39	25.7			0.79	0.56	1.09
0.31	8.93	47.9			1.12	0.64	0.67
Panel E M2 macrophages					Panel F moDCs
Untreated	BsAb	OVA vacc + bsAb			Untreated	BsAb	OVA vacc + bsAb
37.1	14.3	10.4			0.1	0.026	0.069
34	20.8	8.66			0.097	0.11	0.049
37.5	18.3	11.7			0.044	0.06	0.053
29.1	15.4	5.27			0.033	0.039	0.058
35	16.4	4.6			0.051	0.024	0.025
37.8	15.6	16			0.11	0.054	0.064
52.9	14.2	4.3			0.11	0.067	0.025
Panel E Neutrophils					Panel F pDCs
Untreated	BsAb	OVA vacc + bsAb			Untreated	BsAb	OVA vacc + bsAb
5.9	18.6	12.7			0	0.00667	0.011
7.29	13.6	11.4			0.00256	0.00298	0.0097
6.45	13.3	11.1			0.01	0.00659	0.0088
5.14	14.5	11.5			0.00656	0.012	0.00665
7.11	12	11.1			0.0027	0.00606	0.014
7.6	13.2	10.1			0.01	0.00471	0.02
4.69	13.5	11.9			0.00756	0.013	0.00413
Panel E N1 Neutrophils					Panel F Eosinophils
Untreated	BsAb	OVA vacc + bsAb			Untreated	BsAb	OVA vacc + bsAb
0.12	0.67	1.76			0.57	0.28	0.22
0.32	0.37	5.01			0.38	0.19	0.15
0.16	0.71	2.47			0.43	0.25	0.22
0.45	0.55	2.2			0.45	0.25	0.18
0.49	0.1	2.02			0.22	0.16	0.19
0.38	0.072	2.47			0.34	0.22	0.24
0	0.43	1.66			0.44	0.15	0.11
Panel E N2 Neutrophils
Untreated	BsAb	OVA vacc + bsAb
6.33	3.61	3.09
6.67	4.44	2.4
6.92	3.82	2.77
9.06	4.32	2.51
4.52	3.06	3.48
7.38	3.26	2.37
4.99	2.77	3.01

## Sheet: Figure 7
Panel A						Panel B							Panel D								Panel E
1 indicates dead, 0 indicates alive						1 indicates dead, 0 indicates alive							1 indicates dead, 0 indicates alive								1 indicates dead, 0 indicates alive
Days	Untreated	BsAb	OVA vacc + bsAb			Days	Untreated	BsAb	Gp100 vacc	Gp100 vacc + bsAb			Days	Untreated	BsAb	LCMV + bsAb	Gp34 vacc + bsAb	LCMV + Gp34 vacc			Days	Untreated	BsAb	OVA vacc	Rpl18 vacc	OVA vacc + bsAb	Rpl18 vacc + bsAb
19	1					17	1						18	1
21	1					19	1						20	1							21	1
21	1					21	1						22	1							21	1
23	1					21	1						22	1							25	1
24	1					21	1						22	1							25	1
24	1					21	1						27	1							25	1
25	1					21	1						27	1							28	1
26	1					45	1						29	1							31	1
26	1					19		1					22		1						31	1
26	1					24		1					25		1						25		1
27	1					24		1					25		1						25		1
27	1					24		1					25		1						25		1
27	1					27		1					27		1						26		1
30	1					27		1					29		1						28		1
32	1					31		1					29		1						28		1
24		1				33		1					29		1						31		1
24		1				19			1				32		1						33		1
24		1				21			1				36		1						35		1
26		1				24			1				39		1						38		1
26		1				27			1				57		1						47		1
30		1				31			1				25			1					73		0
30		1				31			1				39			1					73		0
30		1				31			1				48			1					26			1
31		1				31			1				50			1					26			1
31		1				21				1			50			1					31			1
32		1				31				1			50			1					31			1
32		1				35				1			53			1					33			1
34		1				42				1			88			0					33			1
35		1				80				0			88			0					73			0
41		1				80				0			88			0					73			0
44		1				80				0			88			0					26				1
44		1				80				0			88			0					31				1
45		1											25				1				31				1
51		1											25				1				33				1
70		1											27				1				35				1
70		1											29				1				38				1
86		1											32				1				41				1
86		0											39				1				60				1
86		0											53				1				73				0
26			1										55				1				73				0
26			1										88				1				73				0
30			1										88				1				73				0
31			1										88				0				73				0
31			1										88				0				73				0
31			1										22					1			47					1
33			1										22					1			73					0
35			1										22					1			73					0
35			1										22					1			73					0
39			1										25					1			73					0
39			1										25					1			73					0
41			1										25					1			73					0
41			1										25					1			73					0
53			1										25					1			73					0
53			1										32					1			73					0
53			1										36					1			73					0
59			1										88					0			73					0
86			0																		73					0
86			0																		73					0
86			0																		38						1
86			0																		45						1
86			0																		73						0
86			0																		73						0
86			0																		73						0
																					73						0
																					73						0
																					73						0
																					73						0
																					73						0
																					73						0
																					73						0
																					73						0
																					73						0

## Sheet: Suppl 1
Panel A
Days	WT Untreated								WT BsAb										CXCR3 KO Untreated						CXCR3 KO BsAb
0	0	0	0	0	0	0	0	0	0	0	0	0	0	0	0	0	0	0	0	0	0	0	0	0	0	0	0	0	0	0	0	0	0	0
6	0.5	0.25	0.5	0.25	0.75	0.5	0.25	0.25	0.5	0.25	0.25	0.25	0.25	0.25	0.25	0.25	0.5	0.5	1	0.5	0.25	0.25	0.25	0.25	0.25	0.25	1	0.25	0.5	0.25	0.5	0.25	0.5	0.25
10	0.25	8	8	0.75	80	0.25	0.25	0.25	0.5	0.5	0.25	0.25	0.25	0.25	0.25	0.25	0.5	0.25	100	3	8	0.25	0.75	0.25	3	0.25	8	0.25	0.5	0.25	0.5	0.25	0.5	0.5
12	0.5	64	36	3	245	0.5	0.25	0.5	0.5	1	0.5	0.25	0.25	0.75	0.25	0.25	0.75	0.5	294	80	144	3	4	0.5	27	0.5	120	0.25	1	0.5	1	0.5	1	0.75
14	0.5	150	120	8	432	0.75	0.25	0.5	0.5	3	0.5	0.25	0.25	0.5	0.25	0.5	0.5	0.5	490	144	320	27	11	0.75	80	0.5	192	0.5	8	0.5	1	0.5	0.75	0.75
17	64	294	600	64	1040	27	0.25	0.75	0.5	8	0.25	0.25	0.5	0.5	0.5	1	0.5	0.75	1560	486	924	280	315	0.75	280	0.75	350	0.5	16	1	3	1	1	3
19	216	1404	1152	80		80	0.75	0.5	0.25	64	0.5	0.25	0.5	0.5	0.25	1	1	0.5		1248	1680	693	648	1	432	0.5	840	0.25	27	0.5	3	1	1	3
21	392			140		630	8	0.5	0.5	27	1	0.5	0.25	0.5	0.5	1	1	0.25				1200	1000	27	840	0.5	1144	0.5	48	0.25	3	1	1	8
24	1200			1210		847	140	0.5	0.5	64	8	0.5	0.25	0.5	0.5	3	3	0.5						120		0.5		1	196	0.25	18	1	1	27
27						1352	432	0.5	0.5	64	43	0.5	0.5	0.5	0.5	3	1	0.5						392		0.25		27	486	0.25	48	3	0.75	64
31							1404	0.5	1	100	120	0.25	0.25	0.75	0.25	0.75	1	0.75						810		0.25		180	1456	0.25	160	3	0.75	120
33								0.5	3	210	448	0.25	0.25	0.5	0.25	0.75	1	0.75						1440		0.25		384		0.25	315	0.5	1	336
35								0.5	8	378	630	0.25	0.25	0.5	0.25	0.75	1	0.5								0.25		700		0.25		0.5	3	700
38								0.5	27	880	1152	0.25	0.25	0.5	0.25	0.5	1	0.5								0.25		1456		0.25		0.75	8	1080
41								0.25	64	1560		1	0.5	0.5	0.5	0.5	1	0.5								0.25				0.25		0.5	64
45								0.25	100			15	0.25	0.5	0.25	0.5	1	0.5								0.25				0.25		0.5	378
47								0.25	168			42	0.25	0.25	0.25	0.5	1	0.25								0.125				0.25		0.5	528
49								0.25	280			80	0.25	0.5	0.25	0.5	1	0.5								0.25				0.25		0.25	980
52								0.25	528			144	0.25	0.5	0.5	0.5	1	0.5								0.75				0.25		0.25	1620
54								0.25	910			180	0.25	0.5	1	0.5	1	0.5								1				0.25		0.25
56								0.25	1404			280	0.5	0.5	3	0.5	1	0.5								8				0.25		0.25
59								0.25				376	0.25	0.5	8	0.25	0.5	0.25								100				0.25		0.25
Panel B
Days	WT Untreated								WT BsAb										CXCR3 KO Untreated						CXCR3 KO BsAb
0	0	0	0	0	0	0	0	0	0	0	0	0	0	0	0	0	0	0	0	0	0	0	0	0	0	0	0	0	0	0	0	0	0	0
6	0.5	0.25	0.5	0.25	0.75	0.5	0.25	0.25	0.5	0.25	0.25	0.25	0.25	0.25	0.25	0.25	0.5	0.5	1	0.5	0.25	0.25	0.25	0.25	0.25	0.25	1	0.25	0.5	0.25	0.5	0.25	0.5	0.25
10	0.25	8	8	0.75	80	0.25	0.25	0.25	0.5	0.5	0.25	0.25	0.25	0.25	0.25	0.25	0.5	0.25	100	3	8	0.25	0.75	0.25	3	0.25	8	0.25	0.5	0.25	0.5	0.25	0.5	0.5
12	0.5	64	36	3	245	0.5	0.25	0.5	0.5	1	0.5	0.25	0.25	0.75	0.25	0.25	0.75	0.5	294	80	144	3	4	0.5	27	0.5	120	0.25	1	0.5	1	0.5	1	0.75
14	0.5	150	120	8	432	0.75	0.25	0.5	0.5	3	0.5	0.25	0.25	0.5	0.25	0.5	0.5	0.5	490	144	320	27	11	0.75	80	0.5	192	0.5	8	0.5	1	0.5	0.75	0.75
17	64	294	600	64	1040	27	0.25	0.75	0.5	8	0.25	0.25	0.5	0.5	0.5	1	0.5	0.75	1560	486	924	280	315	0.75	280	0.75	350	0.5	16	1	3	1	1	3
19									0.25	64	0.5	0.25	0.5	0.5	0.25	1	1	0.5							432	0.5	840	0.25	27	0.5	3	1	1	3
21									0.5	27	1	0.5	0.25	0.5	0.5	1	1	0.25							840	0.5	1144	0.5	48	0.25	3	1	1	8
24									0.5	64	8	0.5	0.25	0.5	0.5	3	3	0.5
27									0.5	64	43	0.5	0.5	0.5	0.5	3	1	0.5
31									1	100	120	0.25	0.25	0.75	0.25	0.75	1	0.75
33									3	210	448	0.25	0.25	0.5	0.25	0.75	1	0.75
35									8	378	630	0.25	0.25	0.5	0.25	0.75	1	0.5
38									27	880	1152	0.25	0.25	0.5	0.25	0.5	1	0.5
Panel F CD45
WT Untreated	CXCR3 KO Untreated	WT BsAb	CXCR3 KO BsAb
14.5	3.73	56.9	21.2
44	3.98	48.1	32.6
9.06	5.11	72.3	30.6
7.2	7.82	55.6	30.6
			56.8
Panel F GzmB/CD8
WT Untreated	CXCR3 KO Untreated	WT BsAb	CXCR3 KO BsAb
0.5	0	32	0
3.78	3.23	21.3	21.2
1.09	0	66.7	51.9
1.89	0.73	31.9	46.5
			68.3
Panel F NK
WT Untreated	CXCR3 KO Untreated	WT BsAb	CXCR3 KO BsAb
0.37	0.046	5.8	0.47
6.76	0.076	5.04	2.47
0.67	0.068	9.69	2.6
0.59	0.14	7.73	2.81
			9.83
Panel F Treg
WT Untreated	CXCR3 KO Untreated	WT BsAb	CXCR3 KO BsAb
14.6	9.47	14.2	0
27.2	21.2	22.4	24.6
21.5	23.7	13.4	18.6
29	12.3	24.4	18.8
			14.2
Panel F Neutrophils
WT Untreated	CXCR3 KO Untreated	WT BsAb	CXCR3 KO BsAb
0.607	5.57	1.89	6.79
0.276	2.43	3.64	2.55
3.79	3.38	1.96	1.83
0.407	2.91	1.89	3.67
			0.465
Panel F Macrophages
WT Untreated	CXCR3 KO Untreated	WT BsAb	CXCR3 KO BsAb
21.1	6.78	41	25.3
12.3	5.67	45.6	37.7
12.9	8.34	48.2	48
16	11.1	51.5	36.1
			48.7

## Sheet: Suppl 2
Panel A
Days	Untreated																BsAb																OT-1 + OVA vacc														OT-1 + OVA vacc + bsAb
0	0	0	0	0	0	0	0	0	0	0	0	0	0	0	0	0	0	0	0	0	0	0	0	0	0	0	0	0	0	0	0	0	0	0	0	0	0	0	0	0	0	0	0	0	0	0	0	0	0
7									0	0	0	0	0	0	0	0									0	0	0	0	0	0	0	0							0	0	10	0	0	0	0	0
11									512	8	27	512	512	125	27	27									0	0	125	8	0	0	125	80							0	0	1	0	0	2	27	27
12	0.25	27	27	125	8	8	8	0									216	1	1	0	0.5	8.5	8	8									0.25	0.5	0.25	0.25	0.5	8									0	0.25	12
14									1000	125	250	1000	1000	1000	64	27									512	0	512	27	27	27	512	500							0	1	8	8	80	0	125	0
15	1.5	80	64	392	351	27	8	0									343	2	8	0	1	8.5	8	8.5									0.5	0.5	27	0.125	8	35									0	1	48
17										1000	1000				512	125									1000	512	1000	1000	512	1000	1000	1000							125	125	125	1000	1000	512	1000	512
18	8	504	900	1200	1500	150	27	0.5									512	1.75	27	0	0.75	27	8	9									8	1	324	1	8	91									0.25	8	123
21	216	1540				392	316	1									729	1	125	0	1.5	64	8	72									8	8	1100	8	177	879									0	27	539
22															1000	1000										1000			1000										1000	1000	1000			1000		1000
25	512					1100	891	2									1440	27	441	0.5	27	166	27	392									8	8		1	900										0	64
27
28	1325							0.5										64	1053	0.5	125	441	125	1089									64	125		35											0	252
31								1										216		1	216	1210	343										640	1210		832											0.5	1000
32
34
35								0.5												0	1000		560										1152			1408											1
37
39								3												0.5			1800																								0.5
42								0.5												0.5																											0.5
45								1												0.5																											2
48								1												0.5																											0.5
52								1												0.5																											0.5
56								0.5												0.5																											1
60								0.5												0.5																											0
[truncated: 12 more columns]

## Sheet: Suppl 3
Panel B
	LN				Tumor
20*106 OT-1	168100	213000	112300	197300	27800	62400	60000	38800
1*106OT-1	4050	5390	5860	15730	17480	15870	15840	14530
1*106 OT-1 + OVA vacc	35900	32900	41400	33600	333000	488000	201900	1416000
Panel D OT-1 in tumor
	1*106 OT-1 + OVA vacc				20*106 OT-1 + BsAb				1*106 OT-1 + bsAb				1*106 OT-1 + OVA vacc + bsAb
KPC3	5.5081	0.8474	4.3039	6.4893	0.18063	0.05129	0.12488	0.01474	0.016524	0.09366	0.04237	0.05352	0.669	2.6537	2.5199	0.669
KPC3-Trp1	3.5011	0.4237	5.0175	1.7171	0.446	0.3345	0.2453	0.2676	0.2676	0.7359	0.4014	0.2899	25.645	21.2965	19.8916	12.3542
Panel D GzmB/OT-1 in tumor
	1*106 OT-1 + OVA vacc				1*106 OT-1 + OVA vacc + bsAb
KPC3	1.65	1.4	0.61	1.06	1.85	1.41	2.7	9.09
KPC3-Trp1	1.53	0	1.13	1.75	3.99	4.82	4.38	4.9
Panel D OT-1 in spleen
1*106 OT-1 + bsAb	20*106 OT-1 + bsAb	1*106 OT-1 + OVA vacc	1*106 OT-1 + OVA vacc + bsAb
1.5164	5.5304	28.767	13.4246
1.8063	4.8391	5.1067	11.6183
1.4049	1.9401	19.0665	22.3
1.4718	4.6384	12.6887	6.7792

[truncated: 7 more sheets: Suppl 4, Suppl 5, Suppl 6, Suppl 7, Suppl 8, Suppl 9, Suppl 10]
